# Supplementary material for: 5-Acetyl-4-(2-chloro­phen­yl)-6-methyl-3,4-dihydro­pyrimidin-2(1H)-one
Source: Acta Crystallogr Sect E Struct Rep Online. 2008 Nov 29;64(Pt 12):o2474–5. doi: 10.1107/S1600536808039366 (PMC2960013; doi:10.1107/S1600536808039366)
Supplement: Supplementary file 1 [file e-64-o2474-sup1.cif]

##############################################################################
###                                                                        ###
###        Electronic paper (Acta Crystallographica Section E)             ###
###                                                                        ###
##############################################################################
#                                                                            #
# This CIF contains the data in a paper accepted for publication in Acta     #
# Crystallographica Section E. It conforms to the requirements of Notes      #
# for Authors for Section E, and has been peer reviewed under the auspices   #
# of the IUCr Commission on Journals.                                        #
#                                                                            #
# Full details of the Crystallographic Information File format               #
# are given in the paper "The Crystallographic Information File (CIF):       #
# a New Standard Archive File for Crystallography" by S. R. Hall, F. H.      #
# Allen and I. D. Brown [Acta Cryst. (1991), A47, 655-685].                  #
#                                                                            #
# The current version of the core CIF dictionary is obtainable from          #
# ftp://ftp.iucr.org/pub/cif_core.dic. The current version number is 2.4.    #
#                                                                            #
# Software is freely available for graphical display of the structure(s) in  #
# this CIF.  For information consult the CIF home page http://www.iucr.org/  #
# cif/home.html                                                              #
#                                                                            #
# This file may be used for bona fide research purposes within the           #
# scientific community so long as proper attribution is given to the journal # 
# article from which it was obtained.                                        #
#                                                                            #
##############################################################################
                                             
data_global
_audit_creation_method     'PLATON <TABLE ACC> option'
_journal_date_recd_electronic     2008-11-22
_journal_date_accepted     2008-11-23
_journal_name_full     'Acta Crystallographica, Section E'
_journal_year     2008
_journal_volume     64
_journal_issue     12
_journal_page_first     o2474
_journal_page_last     o2475
_journal_paper_category     QO
_journal_coeditor_code     TK2333
_publ_contact_author_name
;
A. Thiruvalluvar
;
_publ_contact_author_address
;
PG Research Department of Physics
Rajah Serfoji Government College (Autonomous)
Thanjavur-613 005
Tamil Nadu
India
;
_publ_contact_author_email     athiru@vsnl.net
_publ_contact_author_fax     'none'
_publ_contact_author_phone     '+91(4362)255490'
_publ_section_title
;
5-Acetyl-4-(2-chlorophenyl)-6-methyl-3,4-dihydropyrimidin-2(1<i>H</i>)-one
;
loop_
    _publ_author_name
    _publ_author_footnote
    _publ_author_address
    'N. Anuradha'
;
?
;
;
PG Research Department of Physics
Rajah Serfoji Government College (Autonomous)
Thanjavur 613 005
Tamil Nadu
India
;
    'A. Thiruvalluvar'
;
?
;
;
PG Research Department of Physics
Rajah Serfoji Government College (Autonomous)
Thanjavur 613 005
Tamil Nadu
India
;
    'K. Pandiarajan'
;
?
;
;
Department of Chemistry,
Annamalai University,
Annamalai Nagar 608 002,
Tamilnadu,
India
;
    'S. Chitra'
;
?
;
;
Department of Chemistry,
Annamalai University,
Annamalai Nagar 608 002,
Tamilnadu,
India
;
    'R. J. Butcher'
;
?
;
;
Department of Chemistry,
Howard University,
525 College Street NW,
Washington, DC 20059,
USA
;
data_I
_chemical_name_systematic
;
5-Acetyl-4-(2-chlorophenyl)-6-methyl-3,4-dihydropyrimidin-2(1H)-one
;
_chemical_name_common     Dihydropyrimidinone
_chemical_formula_moiety     'C13 H13 Cl N2 O2'
_chemical_formula_sum     'C13 H13 Cl N2 O2'
_chemical_formula_structural     'C13 H13 Cl N2 O2'
_chemical_formula_iupac     'C13 H13 Cl N2 O2'
_chemical_formula_weight     264.70
_chemical_melting_point     555.5
_symmetry_cell_setting     Orthorhombic
_symmetry_space_group_name_H-M     'P n a 21'
_symmetry_space_group_name_Hall     'P 2c -2n'
loop_
    _symmetry_equiv_pos_site_id
    _symmetry_equiv_pos_as_xyz
    1 x,y,z
    2 -x,-y,1/2+z
    3 1/2-x,1/2+y,1/2+z
    4 1/2+x,1/2-y,z
_cell_length_a     14.5364(8)
_cell_length_b     12.1587(5)
_cell_length_c     7.0780(4)
_cell_angle_alpha     90
_cell_angle_beta     90
_cell_angle_gamma     90
_cell_volume     1250.99(11)
_cell_formula_units_Z     4
_cell_measurement_reflns_used     6857
_cell_measurement_theta_min     2.8
_cell_measurement_theta_max     25.4
_cell_measurement_temperature     296(2)
_cell_special_details
;
;
_exptl_crystal_description     'needle'
_exptl_crystal_colour     'colourless'
_exptl_crystal_size_max     0.58
_exptl_crystal_size_mid     0.22
_exptl_crystal_size_min     0.16
_exptl_crystal_size_rad     ?
_exptl_crystal_density_diffrn     1.406
_exptl_crystal_density_meas     ?
_exptl_crystal_density_method     'Not Measured'
_exptl_crystal_F_000     552
_exptl_absorpt_coefficient_mu     0.301
_exptl_absorpt_correction_type     multi-scan
_exptl_absorpt_process_details     '(SADABS; Bruker, 2004)'
_exptl_absorpt_correction_T_min     0.845
_exptl_absorpt_correction_T_max     0.954
_exptl_special_details
;
?
;
_diffrn_ambient_temperature     296(2)
_diffrn_radiation_type     MoK\a
_diffrn_radiation_wavelength     0.71073
_diffrn_radiation_source     'fine-focus sealed tube'
_diffrn_radiation_monochromator     graphite
_diffrn_measurement_device_type     'Bruker APEXII CCD'
_diffrn_measurement_method     '\f and \w'
_diffrn_detector_area_resol_mean     ?
_diffrn_reflns_number     22043
_diffrn_reflns_av_R_equivalents     0.043
_diffrn_reflns_av_sigmaI/netI     0.030
_diffrn_reflns_theta_min     2.2
_diffrn_reflns_theta_max     30.1
_diffrn_reflns_theta_full     25.0
_diffrn_measured_fraction_theta_max     0.990
_diffrn_measured_fraction_theta_full     1.000
_diffrn_reflns_limit_h_min     -20
_diffrn_reflns_limit_h_max     20
_diffrn_reflns_limit_k_min     -17
_diffrn_reflns_limit_k_max     16
_diffrn_reflns_limit_l_min     -9
_diffrn_reflns_limit_l_max     9
_diffrn_standards_number     0
_diffrn_standards_interval_count     0
_diffrn_standards_interval_time     0
_diffrn_standards_decay_%     0
loop_
    _diffrn_standard_refln_index_h
    _diffrn_standard_refln_index_k
    _diffrn_standard_refln_index_l
    ? ? ?
_refine_special_details
;
 Refinement of F^2^ against ALL reflections.  The weighted R-factor wR and
 goodness of fit S are based on F^2^, conventional R-factors R are based
 on F, with F set to zero for negative F^2^. The threshold expression of
 F^2^ > 2\s(F^2^) is used only for calculating R-factors(gt) etc. and is
 not relevant to the choice of reflections for refinement.  R-factors based
 on F^2^ are statistically about twice as large as those based on F, and R-
 factors based on ALL data will be even larger.
;
_reflns_number_total     3637
_reflns_number_gt     3087
_reflns_threshold_expression     I>2\s(I)
_refine_ls_structure_factor_coef     Fsqd
_refine_ls_matrix_type     full
_refine_ls_R_factor_all     0.047
_refine_ls_R_factor_gt     0.037
_refine_ls_wR_factor_gt     0.084
_refine_ls_wR_factor_ref     0.090
_refine_ls_goodness_of_fit_ref     1.03
_refine_ls_restrained_S_all     1.03
_refine_ls_number_reflns     3637
_refine_ls_number_parameters     172
_refine_ls_number_restraints     1
_refine_ls_hydrogen_treatment     mixed
_refine_ls_weighting_scheme     calc
_refine_ls_weighting_details
         'calc w=1/[\s^2^(Fo^2^)+(0.0429P)^2^+0.1683P] where P=(Fo^2^+2Fc^2^)/3'
_atom_sites_solution_hydrogens     geom
_atom_sites_solution_primary     direct
_atom_sites_solution_secondary     difmap
_refine_ls_shift/su_max     0.001
_refine_ls_shift/su_max_lt     0.001
_refine_ls_shift/su_mean     0.000
_refine_diff_density_max     0.20
_refine_diff_density_min     -0.22
_refine_ls_extinction_method     none
_refine_ls_extinction_coef     ?
_refine_ls_abs_structure_details     'Flack (1983), 1654 Friedel pairs'
_refine_ls_abs_structure_Flack     0.01(6)
loop_
    _atom_type_symbol
    _atom_type_description
    _atom_type_scat_dispersion_real
    _atom_type_scat_dispersion_imag
    _atom_type_scat_source
    O O 0.0106 0.0060 'International Tables Vol C Tables 4.2.6.8 and 6.1.1.4'
    N N 0.0061 0.0033 'International Tables Vol C Tables 4.2.6.8 and 6.1.1.4'
    Cl Cl 0.1484 0.1585 'International Tables Vol C Tables 4.2.6.8 and 6.1.1.4'
    H H 0.0000 0.0000 'International Tables Vol C Tables 4.2.6.8 and 6.1.1.4'
    C C 0.0033 0.0016 'International Tables Vol C Tables 4.2.6.8 and 6.1.1.4'
_computing_data_collection     'APEXII (Bruker, 2004)'
_computing_cell_refinement     'APEXII (Bruker, 2004)'
_computing_data_reduction     'SAINT-NT (Bruker, 2004)'
_computing_structure_solution     'SHELXS97 (Sheldrick, 2008)'
_computing_structure_refinement     'SHELXL97 (Sheldrick, 2008)'
_computing_molecular_graphics     'ORTEP-3 (Farrugia, 1997)'
_computing_publication_material     'PLATON (Spek, 2003)'
loop_
    _atom_site_type_symbol
    _atom_site_label
    _atom_site_fract_x
    _atom_site_fract_y
    _atom_site_fract_z
    _atom_site_U_iso_or_equiv
    _atom_site_thermal_displace_type
    _atom_site_calc_flag
    _atom_site_refinement_flags
    _atom_site_occupancy
    Cl Cl1 0.55079(4) 0.22136(5) 1.08117(7) 0.0597(2) Uani d . 1.000
    O O2 0.50642(8) 0.51312(9) 0.62182(16) 0.0343(3) Uani d . 1.000
    O O15 0.27723(11) 0.09996(13) 0.7672(3) 0.0774(6) Uani d . 1.000
    N N1 0.42438(10) 0.38746(11) 0.4557(2) 0.0317(4) Uani d . 1.000
    N N3 0.44410(10) 0.36578(10) 0.7731(2) 0.0307(4) Uani d . 1.000
    C C2 0.46183(10) 0.42625(12) 0.6203(2) 0.0272(4) Uani d . 1.000
    C C4 0.41461(11) 0.25076(12) 0.7555(2) 0.0287(4) Uani d . 1.000
    C C5 0.34298(9) 0.24351(12) 0.6009(2) 0.0292(4) Uani d . 1.000
    C C6 0.35395(10) 0.31050(12) 0.4495(2) 0.0292(4) Uani d . 1.000
    C C15 0.27134(12) 0.16018(14) 0.6294(3) 0.0411(5) Uani d . 1.000
    C C16 0.19130(12) 0.14572(17) 0.4994(4) 0.0527(7) Uani d . 1.000
    C C41 0.49732(11) 0.17499(12) 0.7223(2) 0.0289(4) Uani d . 1.000
    C C42 0.56389(12) 0.15910(13) 0.8612(3) 0.0375(5) Uani d . 1.000
    C C43 0.64096(14) 0.09425(16) 0.8322(3) 0.0486(6) Uani d . 1.000
    C C44 0.65258(14) 0.04277(16) 0.6600(3) 0.0484(6) Uani d . 1.000
    C C45 0.58767(13) 0.05448(15) 0.5208(3) 0.0430(5) Uani d . 1.000
    C C46 0.51081(12) 0.11989(13) 0.5529(2) 0.0351(5) Uani d . 1.000
    C C61 0.30143(13) 0.31541(15) 0.2672(3) 0.0423(5) Uani d . 1.000
    H H1 0.4383(13) 0.4194(16) 0.362(3) 0.039(5) Uiso d . 1.000
    H H3 0.4662(12) 0.3844(14) 0.876(3) 0.028(5) Uiso d . 1.000
    H H4 0.38548 0.22909 0.87471 0.0345 Uiso calc R 1.000
    H H16A 0.15191 0.08874 0.54708 0.0791 Uiso calc R 1.000
    H H16B 0.21307 0.12573 0.37608 0.0791 Uiso calc R 1.000
    H H16C 0.15749 0.21339 0.49164 0.0791 Uiso calc R 1.000
    H H43 0.68435 0.08551 0.92754 0.0584 Uiso calc R 1.000
    H H44 0.70457 0.00002 0.63836 0.0581 Uiso calc R 1.000
    H H45 0.59505 0.01882 0.40558 0.0516 Uiso calc R 1.000
    H H46 0.46706 0.12694 0.45776 0.0421 Uiso calc R 1.000
    H H61A 0.32656 0.37231 0.18861 0.0635 Uiso calc PR 0.500
    H H61B 0.23793 0.33107 0.29304 0.0635 Uiso calc PR 0.500
    H H61C 0.30619 0.24599 0.20333 0.0635 Uiso calc PR 0.500
    H H61D 0.25389 0.26060 0.26804 0.0635 Uiso calc PR 0.500
    H H61E 0.34252 0.30185 0.16361 0.0635 Uiso calc PR 0.500
    H H61F 0.27426 0.38692 0.25332 0.0635 Uiso calc PR 0.500
loop_
    _atom_site_aniso_label
    _atom_site_aniso_U_11
    _atom_site_aniso_U_22
    _atom_site_aniso_U_33
    _atom_site_aniso_U_12
    _atom_site_aniso_U_13
    _atom_site_aniso_U_23
    Cl1 0.0743(3) 0.0725(3) 0.0323(2) 0.0214(3) -0.0192(2) -0.0082(2)
    O2 0.0433(6) 0.0301(5) 0.0294(6) -0.0071(4) -0.0026(5) 0.0000(4)
    O15 0.0606(9) 0.0728(10) 0.0989(14) -0.0278(8) -0.0217(9) 0.0522(10)
    N1 0.0394(7) 0.0341(6) 0.0216(6) -0.0083(5) -0.0014(6) 0.0039(5)
    N3 0.0430(8) 0.0278(6) 0.0212(6) -0.0006(5) -0.0028(6) -0.0001(5)
    C2 0.0303(7) 0.0269(6) 0.0244(7) 0.0021(5) 0.0006(5) 0.0002(5)
    C4 0.0333(7) 0.0282(6) 0.0247(7) -0.0022(6) 0.0018(6) 0.0040(5)
    C5 0.0250(6) 0.0306(7) 0.0321(8) -0.0014(5) 0.0002(6) 0.0029(6)
    C6 0.0276(7) 0.0312(7) 0.0289(8) 0.0005(6) -0.0009(6) -0.0001(6)
    C15 0.0309(8) 0.0366(8) 0.0558(12) -0.0015(6) -0.0004(8) 0.0099(8)
    C16 0.0332(9) 0.0493(10) 0.0757(15) -0.0123(8) -0.0068(9) 0.0098(10)
    C41 0.0307(8) 0.0268(6) 0.0292(8) -0.0029(5) -0.0010(6) 0.0044(5)
    C42 0.0436(9) 0.0360(8) 0.0328(8) 0.0025(7) -0.0059(7) 0.0011(7)
    C43 0.0448(10) 0.0489(10) 0.0522(11) 0.0116(8) -0.0135(9) 0.0044(9)
    C44 0.0428(10) 0.0409(9) 0.0616(13) 0.0128(8) 0.0011(9) -0.0012(9)
    C45 0.0459(10) 0.0367(8) 0.0465(10) 0.0027(7) 0.0052(8) -0.0087(7)
    C46 0.0381(8) 0.0338(7) 0.0334(9) -0.0009(6) -0.0031(7) -0.0031(6)
    C61 0.0423(9) 0.0493(10) 0.0354(8) -0.0078(8) -0.0091(8) 0.0036(8)
_geom_special_details
;
 Bond distances, angles etc. have been calculated using the
 rounded fractional coordinates. All su's are estimated
 from the variances of the (full) variance-covariance matrix.
 The cell esds are taken into account in the estimation of
 distances, angles and torsion angles
;
loop_
    _geom_bond_atom_site_label_1
    _geom_bond_atom_site_label_2
    _geom_bond_site_symmetry_1
    _geom_bond_site_symmetry_2
    _geom_bond_distance
    _geom_bond_publ_flag
    Cl1 C42 . . 1.742(2) no
    O2 C2 . . 1.2393(18) no
    O15 C15 . . 1.223(3) no
    N1 C2 . . 1.370(2) no
    N1 C6 . . 1.388(2) no
    N3 C2 . . 1.333(2) no
    N3 C4 . . 1.4680(19) no
    N1 H1 . . 0.80(2) no
    N3 H3 . . 0.83(2) no
    C4 C41 . . 1.533(2) no
    C4 C5 . . 1.513(2) no
    C5 C6 . . 1.355(2) no
    C5 C15 . . 1.467(2) no
    C6 C61 . . 1.501(3) no
    C15 C16 . . 1.494(3) no
    C41 C46 . . 1.387(2) no
    C41 C42 . . 1.393(2) no
    C42 C43 . . 1.385(3) no
    C43 C44 . . 1.381(3) no
    C44 C45 . . 1.372(3) no
    C45 C46 . . 1.390(3) no
    C4 H4 . . 0.9800 no
    C16 H16A . . 0.9600 no
    C16 H16B . . 0.9600 no
    C16 H16C . . 0.9600 no
    C43 H43 . . 0.9300 no
    C44 H44 . . 0.9300 no
    C45 H45 . . 0.9300 no
    C46 H46 . . 0.9300 no
    C61 H61A . . 0.9600 no
    C61 H61B . . 0.9600 no
    C61 H61C . . 0.9600 no
    C61 H61D . . 0.9600 no
    C61 H61E . . 0.9600 no
    C61 H61F . . 0.9600 no
loop_
    _geom_contact_atom_site_label_1
    _geom_contact_atom_site_label_2
    _geom_contact_distance
    _geom_contact_site_symmetry_1
    _geom_contact_site_symmetry_2
    _geom_contact_publ_flag
    Cl1 N3 3.2005(15) . . no
    Cl1 C46 3.6067(15) . 1_556 no
    Cl1 O2 3.3462(13) . 2_665 no
    Cl1 H4 2.8100 . . no
    Cl1 H46 3.1500 . 1_556 no
    Cl1 H3 2.748(18) . . no
    O2 Cl1 3.3462(13) . 2_664 no
    O2 N1 2.8386(18) . 2_665 no
    O2 N3 2.9627(18) . 2_664 no
    O15 C45 3.257(3) . 2_655 no
    O15 C41 3.342(2) . . no
    O2 H61A 2.8400 . 2_665 no
    O2 H1 2.05(2) . 2_665 no
    O2 H3 2.18(2) . 2_664 no
    O2 H16A 2.5100 . 4_555 no
    O15 H4 2.3500 . . no
    O15 H44 2.9100 . 2_655 no
    O15 H45 2.5500 . 2_655 no
    O15 H61F 2.7000 . 3_545 no
    N1 C41 3.370(2) . . no
    N1 O2 2.8386(18) . 2_664 no
    N3 Cl1 3.2005(15) . . no
    N3 O2 2.9627(18) . 2_665 no
    C2 C16 3.553(2) . 4_555 no
    C6 C46 3.333(2) . . no
    C15 C46 3.557(2) . . no
    C16 C2 3.553(2) . 4_455 no
    C16 C61 3.086(3) . . no
    C41 O15 3.342(2) . . no
    C41 N1 3.370(2) . . no
    C42 C45 3.588(3) . 2_655 no
    C45 C42 3.588(3) . 2_654 no
    C45 O15 3.257(3) . 2_654 no
    C46 Cl1 3.6067(15) . 1_554 no
    C46 C15 3.557(2) . . no
    C46 C6 3.333(2) . . no
    C61 C16 3.086(3) . . no
    C2 H16A 2.8200 . 4_555 no
    C2 H1 2.93(2) . 2_665 no
    C2 H3 3.064(19) . 2_664 no
    C5 H46 2.5100 . . no
    C6 H46 2.7700 . . no
    C6 H16B 3.0800 . . no
    C15 H61D 2.8500 . . no
    C16 H61C 2.9400 . . no
    C16 H61D 2.3400 . . no
    C16 H61B 2.7700 . . no
    C41 H45 3.0100 . 2_655 no
    C42 H3 3.087(17) . . no
    C45 H61B 3.0500 . 4_555 no
    C45 H16C 3.0100 . 4_555 no
    C46 H16C 2.9700 . 4_555 no
    C61 H16B 2.7500 . . no
    C61 H16C 2.9100 . . no
    H1 H61A 2.1100 . . no
    H1 H61E 2.4400 . . no
    H1 H61F 2.5400 . . no
    H1 O2 2.05(2) . 2_664 no
    H1 C2 2.93(2) . 2_664 no
    H3 Cl1 2.748(18) . . no
    H3 C42 3.087(17) . . no
    H3 O2 2.18(2) . 2_665 no
    H3 C2 3.064(19) . 2_665 no
    H4 Cl1 2.8100 . . no
    H4 O15 2.3500 . . no
    H4 H61E 2.3100 . 1_556 no
    H16A O2 2.5100 . 4_455 no
    H16A C2 2.8200 . 4_455 no
    H16B C6 3.0800 . . no
    H16B C61 2.7500 . . no
    H16B H61B 2.5900 . . no
    H16B H61C 2.3400 . . no
    H16B H61D 1.9000 . . no
    H16B H44 2.5700 . 2_654 no
    H16C C61 2.9100 . . no
    H16C H61B 2.3200 . . no
    H16C H61D 2.1900 . . no
    H16C C45 3.0100 . 4_455 no
    H16C C46 2.9700 . 4_455 no
    H44 O15 2.9100 . 2_654 no
    H44 H16B 2.5700 . 2_655 no
    H45 O15 2.5500 . 2_654 no
    H45 C41 3.0100 . 2_654 no
    H46 Cl1 3.1500 . 1_554 no
    H46 C5 2.5100 . . no
    H46 C6 2.7700 . . no
    H61A H1 2.1100 . . no
    H61A O2 2.8400 . 2_664 no
    H61B C16 2.7700 . . no
    H61B H16B 2.5900 . . no
    H61B H16C 2.3200 . . no
    H61B C45 3.0500 . 4_455 no
    H61C C16 2.9400 . . no
    H61C H16B 2.3400 . . no
    H61D C15 2.8500 . . no
    H61D C16 2.3400 . . no
    H61D H16B 1.9000 . . no
    H61D H16C 2.1900 . . no
    H61E H1 2.4400 . . no
    H61E H4 2.3100 . 1_554 no
    H61F H1 2.5400 . . no
    H61F O15 2.7000 . 3_554 no
loop_
    _geom_angle_atom_site_label_1
    _geom_angle_atom_site_label_2
    _geom_angle_atom_site_label_3
    _geom_angle_site_symmetry_1
    _geom_angle_site_symmetry_2
    _geom_angle_site_symmetry_3
    _geom_angle
    _geom_angle_publ_flag
    C2 N1 C6 . . . 123.53(13) no
    C2 N3 C4 . . . 120.87(13) no
    C2 N1 H1 . . . 116.1(14) no
    C6 N1 H1 . . . 119.4(14) no
    C2 N3 H3 . . . 119.2(12) no
    C4 N3 H3 . . . 116.7(12) no
    O2 C2 N3 . . . 124.35(14) no
    N1 C2 N3 . . . 115.05(13) no
    O2 C2 N1 . . . 120.58(13) no
    N3 C4 C5 . . . 108.53(12) no
    N3 C4 C41 . . . 110.89(13) no
    C5 C4 C41 . . . 113.20(12) no
    C4 C5 C15 . . . 115.43(13) no
    C6 C5 C15 . . . 127.40(14) no
    C4 C5 C6 . . . 117.12(13) no
    N1 C6 C5 . . . 117.84(13) no
    N1 C6 C61 . . . 112.07(13) no
    C5 C6 C61 . . . 130.09(14) no
    C5 C15 C16 . . . 123.34(17) no
    O15 C15 C5 . . . 118.27(17) no
    O15 C15 C16 . . . 118.39(17) no
    C4 C41 C46 . . . 122.25(14) no
    C42 C41 C46 . . . 116.41(15) no
    C4 C41 C42 . . . 121.34(13) no
    Cl1 C42 C41 . . . 119.65(13) no
    Cl1 C42 C43 . . . 117.92(15) no
    C41 C42 C43 . . . 122.43(18) no
    C42 C43 C44 . . . 119.20(19) no
    C43 C44 C45 . . . 120.20(19) no
    C44 C45 C46 . . . 119.66(18) no
    C41 C46 C45 . . . 122.08(16) no
    N3 C4 H4 . . . 108.00 no
    C5 C4 H4 . . . 108.00 no
    C41 C4 H4 . . . 108.00 no
    C15 C16 H16A . . . 109.00 no
    C15 C16 H16B . . . 109.00 no
    C15 C16 H16C . . . 109.00 no
    H16A C16 H16B . . . 109.00 no
    H16A C16 H16C . . . 109.00 no
    H16B C16 H16C . . . 110.00 no
    C42 C43 H43 . . . 120.00 no
    C44 C43 H43 . . . 120.00 no
    C43 C44 H44 . . . 120.00 no
    C45 C44 H44 . . . 120.00 no
    C44 C45 H45 . . . 120.00 no
    C46 C45 H45 . . . 120.00 no
    C41 C46 H46 . . . 119.00 no
    C45 C46 H46 . . . 119.00 no
    C6 C61 H61A . . . 109.00 no
    C6 C61 H61B . . . 109.00 no
    C6 C61 H61C . . . 109.00 no
    C6 C61 H61D . . . 109.00 no
    C6 C61 H61E . . . 109.00 no
    C6 C61 H61F . . . 109.00 no
    H61A C61 H61B . . . 109.00 no
    H61A C61 H61C . . . 109.00 no
    H61A C61 H61D . . . 141.00 no
    H61A C61 H61E . . . 56.00 no
    H61A C61 H61F . . . 56.00 no
    H61B C61 H61C . . . 109.00 no
    H61B C61 H61D . . . 56.00 no
    H61B C61 H61E . . . 141.00 no
    H61B C61 H61F . . . 56.00 no
    H61C C61 H61D . . . 56.00 no
    H61C C61 H61E . . . 56.00 no
    H61C C61 H61F . . . 141.00 no
    H61D C61 H61E . . . 109.00 no
    H61D C61 H61F . . . 109.00 no
    H61E C61 H61F . . . 109.00 no
loop_
    _geom_torsion_atom_site_label_1
    _geom_torsion_atom_site_label_2
    _geom_torsion_atom_site_label_3
    _geom_torsion_atom_site_label_4
    _geom_torsion_site_symmetry_1
    _geom_torsion_site_symmetry_2
    _geom_torsion_site_symmetry_3
    _geom_torsion_site_symmetry_4
    _geom_torsion
    _geom_torsion_publ_flag
    C6 N1 C2 O2 . . . . -161.31(14) no
    C6 N1 C2 N3 . . . . 16.9(2) no
    C2 N1 C6 C5 . . . . -23.4(2) no
    C2 N1 C6 C61 . . . . 157.25(15) no
    C4 N3 C2 O2 . . . . -162.51(15) no
    C4 N3 C2 N1 . . . . 19.4(2) no
    C2 N3 C4 C5 . . . . -44.08(19) no
    C2 N3 C4 C41 . . . . 80.86(17) no
    N3 C4 C5 C6 . . . . 35.79(18) no
    N3 C4 C5 C15 . . . . -146.88(14) no
    C41 C4 C5 C6 . . . . -87.77(16) no
    C41 C4 C5 C15 . . . . 89.56(16) no
    N3 C4 C41 C42 . . . . 66.67(18) no
    N3 C4 C41 C46 . . . . -112.46(16) no
    C5 C4 C41 C42 . . . . -171.08(14) no
    C5 C4 C41 C46 . . . . 9.8(2) no
    C4 C5 C6 N1 . . . . -6.0(2) no
    C4 C5 C6 C61 . . . . 173.24(15) no
    C15 C5 C6 N1 . . . . 177.02(15) no
    C15 C5 C6 C61 . . . . -3.7(3) no
    C4 C5 C15 O15 . . . . -3.9(2) no
    C4 C5 C15 C16 . . . . 175.71(16) no
    C6 C5 C15 O15 . . . . 173.16(17) no
    C6 C5 C15 C16 . . . . -7.3(3) no
    C4 C41 C42 Cl1 . . . . 2.9(2) no
    C4 C41 C42 C43 . . . . -177.59(16) no
    C46 C41 C42 Cl1 . . . . -177.91(12) no
    C46 C41 C42 C43 . . . . 1.6(2) no
    C4 C41 C46 C45 . . . . 177.56(15) no
    C42 C41 C46 C45 . . . . -1.6(2) no
    Cl1 C42 C43 C44 . . . . 179.21(15) no
    C41 C42 C43 C44 . . . . -0.3(3) no
    C42 C43 C44 C45 . . . . -1.1(3) no
    C43 C44 C45 C46 . . . . 1.0(3) no
    C44 C45 C46 C41 . . . . 0.4(3) no
loop_
    _geom_hbond_atom_site_label_D
    _geom_hbond_atom_site_label_H
    _geom_hbond_atom_site_label_A
    _geom_hbond_site_symmetry_A
    _geom_hbond_distance_DH
    _geom_hbond_distance_HA
    _geom_hbond_distance_DA
    _geom_hbond_angle_DHA
    _geom_hbond_publ_flag
    N1 H1 O2 2_664 0.80(2) 2.05(2) 2.8386(18) 170.6(19) yes
    N3 H3 Cl1 . 0.83(2) 2.748(18) 3.2005(15) 116.2(14) yes
    N3 H3 O2 2_665 0.83(2) 2.18(2) 2.9627(18) 158.6(16) yes
    C4 H4 O15 . 0.98 2.35 2.712(2) 101 yes
    C16 H16A O2 4_455 0.96 2.51 3.421(2) 159 yes
    C45 H45 O15 2_654 0.93 2.55 3.257(3) 133 yes
    C16 H16C Cg 4_455 0.96 2.86 3.699(2) 147 yes
