# Supplementary material for: 5-Acetyl-4-(2-chloro­phen­yl)-6-methyl-3,4-dihydro­pyrimidin-2(1H)-one
Source: Acta Crystallogr Sect E Struct Rep Online. 2008 Nov 29;64(Pt 12):o2474–5. doi: 10.1107/S1600536808039366 (PMC2960013; doi:10.1107/S1600536808039366)
Supplement: Supplementary file 2 [file e-64-o2474-Isup2.hkl]

#
# h,k,l, Fc-squared, Fo-squared, sigma(Fo-squared) and status flag
#
data_I
_shelx_title ' uba-4 in P n a 21 C13H13Cl1N2O2 Z=4'
_shelx_refln_list_code          4
_shelx_F_calc_maximum      141.95
_exptl_crystal_F_000       552.00
_reflns_d_resolution_high  0.7079
 
loop_
 _symmetry_equiv_pos_as_xyz
 'x, y, z'
 '-x, -y, z+1/2'
 '-x+1/2, y+1/2, z+1/2'
 'x+1/2, -y+1/2, z'
 
_cell_length_a    14.5364
_cell_length_b    12.1587
_cell_length_c     7.0780
_cell_angle_alpha  90.000
_cell_angle_beta   90.000
_cell_angle_gamma  90.000
 
_shelx_F_squared_multiplier     1.000
 
loop_
 _refln_index_h
 _refln_index_k
 _refln_index_l
 _refln_F_squared_calc
 _refln_F_squared_meas
 _refln_F_squared_sigma
 _refln_observed_status
   2   0  -9      112.02      119.42      6.85 o
   4   0  -9      110.58      111.72      7.94 o
   6   0  -9       43.09       49.54     11.70 o
   0   1  -9      142.44      155.66     11.05 o
   1   1  -9        2.14        0.23      3.48 o
   2   1  -9      128.20      141.75      7.41 o
   3   1  -9       21.78       20.32      4.81 o
   4   1  -9       13.65       14.40      4.18 o
   5   1  -9       11.50       12.94      4.04 o
   6   1  -9       53.50       60.28      5.51 o
   7   1  -9        5.75        5.68      4.52 o
   8   1  -9       35.28       38.72     10.63 o
   1   2  -9       64.24       78.80      6.01 o
   2   2  -9       18.96       20.55      4.31 o
   3   2  -9        0.56       -0.11      3.51 o
   4   2  -9       27.28       33.39      6.29 o
   5   2  -9       33.28       39.27      4.87 o
   6   2  -9       56.01       55.47      5.50 o
   7   2  -9       22.81       31.54      4.92 o
   8   2  -9       60.72       61.10      5.89 o
   0   3  -9       65.56       64.82      8.20 o
   1   3  -9        4.01        5.05      3.90 o
   2   3  -9       51.62       61.78      5.72 o
   3   3  -9       45.48       45.77      6.64 o
   4   3  -9        1.37        8.04      4.76 o
   5   3  -9       37.65       48.90      5.26 o
   6   3  -9       29.49       39.02      5.10 o
   7   3  -9       20.36       24.58      4.69 o
   8   3  -9       26.31       20.93      5.26 o
   1   4  -9       51.17       64.69      5.64 o
   2   4  -9       13.85       17.74      6.19 o
   3   4  -9       11.79       12.22      4.05 o
   4   4  -9        0.56       -1.89      3.51 o
   5   4  -9        5.56        6.09      3.80 o
   6   4  -9       21.43       15.69      4.33 o
   7   4  -9       14.31       22.60      4.11 o
   0   5  -9       55.65       58.41      7.83 o
   1   5  -9        1.65        3.01      3.77 o
   2   5  -9       32.00       28.42      4.71 o
   3   5  -9       30.15       31.53      4.68 o
   4   5  -9        6.91       -0.25      3.29 o
   5   5  -9       40.22       44.69      4.70 o
   6   5  -9       24.33       21.53      3.97 o
   1   6  -9       34.42       27.22      3.82 o
   2   6  -9        0.38       -1.85      3.17 o
   3   6  -9        8.09        7.17      3.09 o
   4   6  -9        1.00        0.16      2.90 o
   5   6  -9        6.12        3.10      3.01 o
   0   7  -9        4.11        4.63      4.16 o
   1   7  -9        6.96        8.56      3.10 o
   2   7  -9       11.77       17.68      3.47 o
   3   7  -9       34.64       40.44      7.49 o
   0   0  -8      203.74      212.36     33.84 o
   2   0  -8      132.97      141.20      6.78 o
   4   0  -8       47.91       45.53      4.49 o
   6   0  -8       23.13       30.35      4.25 o
   8   0  -8        1.14        4.44      3.39 o
  10   0  -8       96.24       97.41      9.63 o
   1   1  -8       52.27       52.26      3.28 o
   2   1  -8       63.40       59.57      3.44 o
   3   1  -8       55.50       66.24      3.59 o
   4   1  -8      161.35      175.53      5.29 o
   5   1  -8       66.63       78.83      3.87 o
   6   1  -8      222.63      248.84      6.51 o
   7   1  -8       30.10       32.26      3.70 o
   8   1  -8        0.74        3.76      2.85 o
   9   1  -8        2.85       -0.66      3.43 o
  10   1  -8        5.31        3.19      4.08 o
  11   1  -8        6.90        3.27      6.34 o
  12   1  -8        3.64       -2.23      5.77 o
   0   2  -8      198.65      210.93      8.12 o
   1   2  -8       14.52       19.27      2.69 o
   2   2  -8      137.43      140.16      4.75 o
   3   2  -8       16.98       20.10      2.88 o
   4   2  -8       22.17       23.26      3.32 o
   5   2  -8       12.37        9.21      3.57 o
   6   2  -8       13.67       16.68      3.78 o
   7   2  -8        5.89        8.39      3.52 o
   8   2  -8        2.94        7.05      3.47 o
   9   2  -8        3.40        1.16      3.52 o
  10   2  -8       70.88       82.51      9.23 o
  11   2  -8        9.79        7.20      5.72 o
  12   2  -8        5.78       20.09      9.36 o
   1   3  -8      150.78      155.62      7.32 o
   2   3  -8       57.92       51.34      4.82 o
   3   3  -8       43.54       45.03      4.66 o
   4   3  -8      163.49      152.14      7.32 o
   5   3  -8       12.85        8.76      3.51 o
   6   3  -8       64.15       71.41      5.43 o
   7   3  -8       27.81       33.88      4.50 o
   8   3  -8       53.37       52.40      5.20 o
   9   3  -8       18.65       18.58      3.76 o
  10   3  -8       85.37      101.57     10.64 o
  11   3  -8        1.33        3.21      3.90 o
   0   4  -8       40.57       46.12      6.86 o
   1   4  -8        7.74        8.50      3.46 o
   2   4  -8       18.76       22.25      4.25 o
   3   4  -8       48.84       51.61      4.93 o
   4   4  -8       24.39       30.76      4.32 o
   5   4  -8       20.98       25.64      4.20 o
   6   4  -8       42.28       42.91      4.77 o
   7   4  -8       11.65       12.43      3.36 o
   8   4  -8       69.04       63.18      4.89 o
   9   4  -8       22.73       21.14      3.86 o
  10   4  -8       89.93       85.51      6.31 o
  11   4  -8        5.76       15.20      5.10 o
   1   5  -8       88.50       94.00      5.92 o
   2   5  -8       95.45       90.07      5.85 o
   3   5  -8       52.28       57.59      5.08 o
   4   5  -8       66.27       65.83      4.75 o
   5   5  -8       14.27       12.00      3.31 o
   6   5  -8        9.70        7.72      3.20 o
   7   5  -8       57.78       62.50      4.75 o
   8   5  -8        1.98        0.25      2.92 o
   9   5  -8        0.84        2.26      3.56 o
  10   5  -8       22.83       26.87      4.11 o
   0   6  -8       29.57       24.91      4.79 o
   1   6  -8        1.59        0.32      2.48 o
   2   6  -8       11.96       11.88      3.01 o
   3   6  -8       24.92       29.03      3.50 o
   4   6  -8       32.56       38.06      3.73 o
   5   6  -8       48.89       59.22      4.54 o
   6   6  -8        1.92        1.42      2.86 o
   7   6  -8       49.08       50.70      4.33 o
   8   6  -8       21.12       22.28      3.41 o
   9   6  -8       36.72       39.70      4.03 o
  10   6  -8       23.41       28.87      9.56 o
   1   7  -8        9.75       11.47      2.97 o
   2   7  -8       38.05       38.52      3.80 o
   3   7  -8        4.43        6.87      2.86 o
   4   7  -8       20.60       13.37      3.66 o
   5   7  -8       19.23       11.05      3.11 o
   6   7  -8        2.53        6.67      2.90 o
   7   7  -8       43.23       36.88      3.86 o
   8   7  -8        6.60        8.91      2.99 o
   9   7  -8       35.89       42.13     10.34 o
   0   8  -8        3.71        7.67      4.14 o
   1   8  -8       15.56       16.01      3.19 o
   2   8  -8       32.62       43.91      4.01 o
   3   8  -8       65.38       70.75      4.82 o
   4   8  -8       32.32       35.48      3.77 o
   5   8  -8       37.84       43.84      4.09 o
   6   8  -8        5.11        7.55      2.98 o
   7   8  -8       13.07       13.77      3.12 o
   1   9  -8       38.09       40.20      3.86 o
   2   9  -8        7.94        7.96      2.97 o
   3   9  -8       16.34        6.22      2.86 o
   4   9  -8       22.07       21.42      3.40 o
   5   9  -8        7.45        3.77      2.79 o
   6   9  -8       12.26       13.46      8.78 o
   0  10  -8       52.57       66.14      6.47 o
   1  10  -8        1.53        1.44      2.71 o
   2  10  -8       17.78       18.64      3.34 o
   2   0  -7      682.81      687.56     17.31 o
   4   0  -7      192.37      198.54      7.59 o
   6   0  -7       48.15       46.73      5.66 o
   8   0  -7       98.56      116.46      6.79 o
  10   0  -7       19.50       19.90      3.90 o
  12   0  -7       42.34       39.55      7.41 o
   0   1  -7      142.50      141.09      6.21 o
   1   1  -7       12.06       14.65      2.60 o
   2   1  -7       44.01       46.69      2.93 o
   3   1  -7       50.99       54.05      3.56 o
   4   1  -7       82.52       89.71      4.67 o
   5   1  -7       26.62       23.50      3.24 o
   6   1  -7      190.35      181.58      5.15 o
   7   1  -7       11.60       14.70      2.46 o
   8   1  -7      172.94      178.97      6.02 o
   9   1  -7        5.17        3.64      2.25 o
  10   1  -7      104.29      105.13      4.39 o
  11   1  -7       17.59       17.51      3.33 o
  12   1  -7       86.00       94.89      6.42 o
  13   1  -7        6.81        6.90      4.31 o
  14   1  -7       58.00       58.46     10.44 o
   1   2  -7      260.13      260.82      6.14 o
   2   2  -7       92.73       85.98      3.65 o
   3   2  -7       92.32       83.27      3.63 o
   4   2  -7       66.69       73.82      3.44 o
   5   2  -7       31.75       39.02      2.94 o
   6   2  -7       78.24       81.97      3.62 o
   7   2  -7       17.43       18.82      2.49 o
   8   2  -7       87.97       87.60      3.85 o
   9   2  -7       43.32       39.48      3.63 o
  10   2  -7        2.75        4.74      3.44 o
  11   2  -7       21.31       20.20      6.42 o
  12   2  -7       10.68       16.65      4.33 o
  13   2  -7        2.17        7.22      3.91 o
  14   2  -7       40.93       57.41      5.85 o
   0   3  -7       42.85       39.01      3.92 o
   1   3  -7       52.76       58.83      3.12 o
   2   3  -7      146.60      134.98      4.53 o
   3   3  -7       79.37       79.62      3.87 o
   4   3  -7      125.46      114.40      4.11 o
   5   3  -7       41.58       41.39      2.88 o
   6   3  -7       49.57       47.85      3.60 o
   7   3  -7       24.85       35.72      4.08 o
   8   3  -7       75.62       70.65      5.10 o
   9   3  -7        8.54        9.12      2.91 o
  10   3  -7       16.19       10.71      3.10 o
  11   3  -7       33.12       43.79      5.12 o
  12   3  -7      102.93      107.50     12.79 o
  13   3  -7        1.98       14.20      4.34 o
  14   3  -7       34.67       43.33      5.44 o
   1   4  -7       10.58       10.78      3.20 o
   2   4  -7      115.76      104.72      5.88 o
   3   4  -7       10.43        6.14      3.08 o
   4   4  -7      157.61      142.64      8.71 o
   5   4  -7        2.29       -1.32      2.84 o
   6   4  -7      119.61      109.45      5.86 o
   7   4  -7       27.10       21.84      3.29 o
   8   4  -7       38.72       45.19      3.90 o
   9   4  -7       16.19       16.97      3.33 o
  10   4  -7        5.05        9.82      3.45 o
  11   4  -7      100.33      116.83      6.92 o
  12   4  -7       50.44       53.21      5.38 o
  13   4  -7       28.51       36.53      4.48 o
   0   5  -7      164.49      153.02      9.41 o
   1   5  -7        2.76        1.22      2.95 o
   2   5  -7      160.28      145.36      9.09 o
   3   5  -7       80.15       81.63      6.79 o
   4   5  -7        6.00        5.09      2.72 o
   5   5  -7      159.99      141.90      6.29 o
   6   5  -7        8.15        8.94      2.92 o
   7   5  -7       49.06       60.85      4.28 o
   8   5  -7       19.75       17.91      4.80 o
   9   5  -7        2.57        2.57      2.73 o
  10   5  -7       10.41        6.81      2.71 o
  11   5  -7        4.56        3.17      4.46 o
  12   5  -7        8.23       14.26      3.67 o
  13   5  -7        2.36        3.73      3.19 o
   1   6  -7      216.53      213.40      6.65 o
   2   6  -7      110.73      104.36      5.31 o
   3   6  -7       22.64       18.71      2.89 o
   4   6  -7       85.90       89.80      4.62 o
   5   6  -7        3.89        4.47      2.35 o
   6   6  -7       30.62       41.46      3.54 o
   7   6  -7        8.30        6.26      2.46 o
   8   6  -7        7.26        9.38      2.77 o
   9   6  -7       52.76       54.19      4.03 o
  10   6  -7       29.56       35.40      3.65 o
  11   6  -7       48.30       64.80      4.95 o
  12   6  -7       36.35       38.84      4.40 o
   0   7  -7      176.42      165.57      8.14 o
   1   7  -7       40.93       41.79      3.51 o
   2   7  -7       30.55       29.16      3.17 o
   3   7  -7       64.32       61.48      4.01 o
   4   7  -7       26.38       31.26      3.35 o
   5   7  -7      100.83      100.24      5.70 o
   6   7  -7       36.69       41.63      3.57 o
   7   7  -7       33.92       30.98      3.37 o
   8   7  -7       53.88       50.03      3.95 o
   9   7  -7        1.98        5.76      2.66 o
  10   7  -7        9.23       12.15      3.02 o
  11   7  -7        5.47        7.50      3.36 o
  12   7  -7       19.70       22.43      8.58 o
   1   8  -7      125.06      132.09      7.55 o
   2   8  -7       18.91       15.86      2.90 o
   3   8  -7       65.85       76.15      4.63 o
   4   8  -7        5.70       -1.88      2.26 o
   5   8  -7       10.29       12.03      2.79 o
   6   8  -7        1.97        0.07      2.41 o
   7   8  -7       51.82       58.14      4.86 o
   8   8  -7       13.55       15.93      3.54 o
   9   8  -7       47.97       44.53      3.95 o
  10   8  -7       35.61       32.28      3.65 o
  11   8  -7        4.95        4.79      3.87 o
   0   9  -7       18.31       24.97      6.34 o
   1   9  -7        7.96        7.01      2.56 o
   2   9  -7       11.09       13.85      2.80 o
   3   9  -7       13.64        7.41      2.82 o
   4   9  -7       27.43       39.15      7.09 o
   5   9  -7       28.53       25.97      3.22 o
   6   9  -7       18.29       26.24      3.32 o
   7   9  -7       45.55       55.47      4.07 o
   8   9  -7       30.99       33.26      3.64 o
   9   9  -7       56.54       64.12      4.43 o
   1  10  -7       48.82       56.23      3.94 o
   2  10  -7        6.82       10.34      2.78 o
   3  10  -7       53.36       53.14      3.99 o
   4  10  -7       18.43       20.22      3.33 o
   5  10  -7        1.90        1.88      2.48 o
   6  10  -7       10.45        8.80      2.83 o
   7  10  -7       21.55       27.92      3.43 o
   8  10  -7        3.81        4.92      2.64 o
   0  11  -7       69.27       83.00      6.61 o
   1  11  -7       26.71       34.13      3.53 o
   2  11  -7       16.50       20.35      3.16 o
   3  11  -7       38.22       38.36      3.70 o
   4  11  -7       16.63       12.89      2.87 o
   5  11  -7       11.58       11.55      2.94 o
   6  11  -7       13.78       14.66      3.05 o
   1  12  -7        4.57        9.64      2.86 o
   2  12  -7        6.21       14.47      2.97 o
   3  12  -7       29.54       41.55      9.75 o
   0   0  -6     1659.92     1633.41     50.58 o
   2   0  -6      525.78      485.38     12.88 o
   4   0  -6      188.84      200.33      7.12 o
   6   0  -6       25.66       27.92      3.33 o
   8   0  -6      136.25      130.92      6.08 o
  10   0  -6      128.10      119.00      6.25 o
  12   0  -6       27.79       39.80      5.35 o
  14   0  -6        0.20       -3.07      5.85 o
   1   1  -6      808.55      764.70     13.12 o
   2   1  -6      564.62      541.40      9.77 o
   3   1  -6      309.45      302.59      6.56 o
   4   1  -6      349.03      337.98      6.91 o
   5   1  -6       50.08       55.87      2.87 o
   6   1  -6      194.82      182.46      4.78 o
   7   1  -6        1.89       -0.81      1.79 o
   8   1  -6       50.39       58.53      3.12 o
   9   1  -6       16.35       13.44      2.72 o
  10   1  -6       59.65       65.07      4.37 o
  11   1  -6       31.23       26.89      2.76 o
  12   1  -6      122.50      133.68      5.79 o
  13   1  -6       15.84       19.98      3.39 o
  14   1  -6       32.09       37.03      5.69 o
  15   1  -6       29.99       33.36      5.84 o
  16   1  -6       46.98       68.22      9.00 o
   0   2  -6     1122.33     1089.90     25.17 o
   1   2  -6       15.66       11.82      2.17 o
   2   2  -6      472.05      468.82      8.69 o
   3   2  -6      116.63      117.83      4.33 o
   4   2  -6      141.57      143.40      4.16 o
   5   2  -6      106.85      103.84      3.65 o
   6   2  -6        9.16        6.45      1.90 o
   7   2  -6      157.71      143.01      4.41 o
   8   2  -6      106.82      114.70      4.05 o
   9   2  -6        0.43       -0.57      1.89 o
  10   2  -6      103.45      109.14      4.54 o
  11   2  -6       12.25       15.69      2.89 o
  12   2  -6        6.43       11.27      2.94 o
  13   2  -6        8.29        0.48      3.77 o
  14   2  -6        8.39       11.28      3.95 o
  15   2  -6       26.71       40.13      7.60 o
  16   2  -6       36.87       34.25      5.18 o
   1   3  -6      175.60      164.06      4.48 o
   2   3  -6      121.93      117.37      3.93 o
   3   3  -6       59.68       63.48      2.98 o
   4   3  -6      360.70      337.19      7.04 o
   5   3  -6       53.15       60.08      2.94 o
   6   3  -6      277.95      267.14      6.69 o
   7   3  -6       27.93       32.02      2.64 o
   8   3  -6       37.88       44.10      2.86 o
   9   3  -6       72.79       69.32      3.57 o
  10   3  -6       34.55       40.67      3.10 o
  11   3  -6        0.60       -1.24      2.94 o
  12   3  -6       64.27       65.32      5.21 o
  13   3  -6        7.83       12.59      3.92 o
  14   3  -6       57.48       53.64      6.11 o
  15   3  -6       68.76       74.90      6.25 o
   0   4  -6      298.24      308.75     11.55 o
   1   4  -6      205.65      203.68      5.02 o
   2   4  -6       87.07      100.47      3.53 o
   3   4  -6       58.18       55.59      2.82 o
   4   4  -6       68.67       62.18      3.32 o
   5   4  -6      105.05       99.85      4.83 o
   6   4  -6      425.34      427.02      8.30 o
   7   4  -6       56.16       63.97      3.69 o
   8   4  -6      236.83      217.50      7.01 o
   9   4  -6        2.17       -1.51      2.26 o
  10   4  -6       68.36       69.03      4.24 o
  11   4  -6       10.60        8.15      2.76 o
  12   4  -6       16.46       21.40      4.48 o
  13   4  -6       19.70       17.04      3.50 o
  14   4  -6        0.15       -0.53      2.96 o
  15   4  -6        7.22        1.97      3.80 o
   1   5  -6      176.21      181.03      4.59 o
   2   5  -6        3.43        4.16      1.94 o
   3   5  -6      113.08      113.78      4.40 o
   4   5  -6       74.55       80.29      4.28 o
   5   5  -6       57.09       52.11      3.70 o
   6   5  -6      205.71      189.60      6.34 o
   7   5  -6       55.75       51.45      3.75 o
   8   5  -6       11.73       10.43      2.73 o
   9   5  -6      106.74      115.73      5.49 o
  10   5  -6        4.49        2.28      2.23 o
  11   5  -6       43.82       39.80      3.41 o
  12   5  -6       26.79       26.03      4.67 o
  13   5  -6       25.00       24.56      3.70 o
  14   5  -6      110.29      119.04      7.71 o
  15   5  -6       17.95       25.45      4.65 o
   0   6  -6       99.26      101.57      6.22 o
   1   6  -6        9.50       10.91      2.39 o
   2   6  -6       33.26       29.06      2.95 o
   3   6  -6       92.64       89.73      4.10 o
   4   6  -6        3.88        4.02      2.21 o
   5   6  -6       80.49       77.63      4.84 o
   6   6  -6       58.48       55.59      3.52 o
   7   6  -6       45.13       45.55      3.36 o
   8   6  -6       84.71       77.44      4.54 o
   9   6  -6      116.41      107.64      4.70 o
  10   6  -6       25.34       19.59      2.86 o
  11   6  -6       61.15       55.93      3.92 o
  12   6  -6        4.14       -0.74      2.72 o
  13   6  -6       15.35       14.64      3.47 o
  14   6  -6        5.51        0.98      4.25 o
   1   7  -6      157.44      155.92      6.10 o
   2   7  -6        6.66        7.53      2.37 o
   3   7  -6      178.27      165.58      5.47 o
   4   7  -6       49.63       46.93      3.33 o
   5   7  -6       15.83       11.79      2.65 o
   6   7  -6       17.55       17.23      2.66 o
   7   7  -6       75.66       74.75      3.99 o
   8   7  -6        4.32        3.90      2.27 o
   9   7  -6       64.28       60.40      3.90 o
  10   7  -6        8.31       12.04      2.68 o
  11   7  -6       75.13       80.50      5.16 o
  12   7  -6        1.37        8.49      3.11 o
  13   7  -6        7.34        3.25      3.04 o
  14   7  -6       17.19       15.12      5.26 o
   0   8  -6      101.63       85.66      5.78 o
   1   8  -6        8.16        8.33      2.30 o
   2   8  -6       55.78       46.16      3.39 o
   3   8  -6      111.49      109.00      5.17 o
   4   8  -6       28.93       26.62      2.88 o
   5   8  -6      101.47      100.05      4.78 o
   6   8  -6       72.76       66.72      4.52 o
   7   8  -6       29.06       31.67      3.11 o
   8   8  -6       14.63       11.01      2.82 o
   9   8  -6        2.23        2.65      2.35 o
  10   8  -6       20.33       15.02      2.84 o
  11   8  -6        6.19        7.00      3.06 o
  12   8  -6       68.48       77.16      7.06 o
  13   8  -6        2.07        2.42      2.90 o
   1   9  -6      102.89      101.06      4.51 o
   2   9  -6       23.54       21.97      2.81 o
   3   9  -6        8.93       10.36      2.45 o
   4   9  -6       51.38       53.78      3.58 o
   5   9  -6        2.51        3.52      2.17 o
   6   9  -6       13.69       17.37      3.37 o
   7   9  -6       34.27       33.23      3.28 o
   8   9  -6        3.70        4.76      2.33 o
   9   9  -6       27.82       28.61      3.20 o
  10   9  -6       22.04       28.81      3.31 o
  11   9  -6       19.15       23.78      3.66 o
  12   9  -6        2.74       -0.18      2.86 o
   0  10  -6       51.72       40.21      5.66 o
   1  10  -6        7.18        7.49      2.41 o
   2  10  -6       19.00       15.80      2.66 o
   3  10  -6       74.28       71.30      3.96 o
   4  10  -6       23.80       23.13      2.89 o
   5  10  -6      101.74       99.74      5.35 o
   6  10  -6        6.75        6.01      2.34 o
   7  10  -6       21.05       22.58      3.07 o
   8  10  -6        0.71       -2.81      2.82 o
   9  10  -6       17.88       19.49      3.10 o
  10  10  -6        7.91        6.87      2.74 o
  11  10  -6       11.02       10.47      3.20 o
   1  11  -6        7.63       10.39      2.51 o
   2  11  -6       30.89       28.00      3.06 o
   3  11  -6        3.96        4.22      2.43 o
   4  11  -6       22.63       23.23      2.99 o
   5  11  -6       28.70       29.49      3.63 o
   6  11  -6       11.86       15.32      2.75 o
   7  11  -6       50.50       59.45      4.01 o
   8  11  -6        2.70        3.66      2.47 o
   9  11  -6       18.18       25.24      3.21 o
   0  12  -6        1.43        1.72      3.17 o
   1  12  -6       11.58       13.49      3.15 o
   2  12  -6       12.99        8.06      2.56 o
   3  12  -6        9.43        6.51      2.48 o
   4  12  -6        8.73        5.92      2.50 o
   5  12  -6       20.97       24.87      3.07 o
   6  12  -6        8.76        4.20      2.56 o
   7  12  -6        5.70        4.74      2.55 o
   1  13  -6        3.13        2.09      2.35 o
   2  13  -6       12.05       11.61      3.93 o
   3  13  -6       32.83       29.52      3.17 o
   4  13  -6       10.81       13.68      2.76 o
   5  13  -6        0.54       -0.94      2.52 o
   2   0  -5      906.71      821.89     19.24 o
   4   0  -5      802.87      727.56     17.15 o
   6   0  -5      655.53      663.68     16.20 o
   8   0  -5      130.93      114.45      5.39 o
  10   0  -5       58.67       70.28      4.67 o
  12   0  -5      192.80      206.59      8.00 o
  14   0  -5       49.90       41.48      4.73 o
  16   0  -5       78.51       87.64      8.86 o
   0   1  -5      754.69      710.83     16.53 o
   1   1  -5      215.93      202.25      4.76 o
   2   1  -5      420.69      424.49      7.94 o
   3   1  -5       34.02       32.63      2.24 o
   4   1  -5      210.15      198.50      4.75 o
   5   1  -5       35.99       38.68      2.40 o
   6   1  -5       47.25       42.53      2.50 o
   7   1  -5       33.56       39.10      2.53 o
   8   1  -5      269.53      244.54      5.63 o
   9   1  -5        1.92        0.47      1.92 o
  10   1  -5      298.00      262.32      6.07 o
  11   1  -5       33.79       37.15      2.49 o
  12   1  -5      100.59      106.73      5.56 o
  13   1  -5       49.42       45.10      3.16 o
  14   1  -5       16.28       12.84      2.46 o
  15   1  -5       15.53       11.88      3.15 o
  16   1  -5       35.52       40.75      4.85 o
  17   1  -5        0.17        0.92      5.17 o
   1   2  -5      333.44      313.69      6.25 o
   2   2  -5      272.85      254.49      5.48 o
   3   2  -5      425.75      418.19      7.80 o
   4   2  -5     1178.31     1141.23     17.84 o
   5   2  -5      118.52      112.16      3.57 o
   6   2  -5      258.98      257.51      5.63 o
   7   2  -5       22.01       24.19      2.22 o
   8   2  -5      199.42      188.41      4.77 o
   9   2  -5      211.69      211.28      5.23 o
  10   2  -5      121.88      120.56      3.74 o
  11   2  -5      128.10      125.81      4.35 o
  12   2  -5       32.51       36.18      2.81 o
  13   2  -5       15.88       19.81      3.37 o
  14   2  -5        3.43        4.43      3.18 o
  15   2  -5        2.53        2.55      3.26 o
  16   2  -5        9.95        3.01      4.96 o
  17   2  -5       23.25       26.47      4.68 o
   0   3  -5      288.38      266.71      7.90 o
   1   3  -5       95.99       94.63      3.17 o
   2   3  -5      236.14      234.21      5.21 o
   3   3  -5      158.62      164.23      4.16 o
   4   3  -5      343.30      330.03      6.53 o
   5   3  -5      115.04      115.36      3.58 o
   6   3  -5       34.54       36.86      2.39 o
   7   3  -5       16.94       12.61      2.00 o
   8   3  -5       45.72       40.18      2.95 o
   9   3  -5       49.45       42.79      2.48 o
  10   3  -5      127.80      126.17      5.86 o
  11   3  -5       16.92       17.37      2.09 o
  12   3  -5      176.08      179.80      6.15 o
  13   3  -5       31.34       31.01      3.99 o
  14   3  -5       17.45       18.69      3.25 o
  15   3  -5        4.43        5.40      3.49 o
  16   3  -5       20.98       23.87      4.45 o
  17   3  -5       29.32       52.86      5.66 o
   1   4  -5      188.58      182.42      4.43 o
   2   4  -5      178.43      168.77      4.22 o
   3   4  -5      444.26      428.61      7.89 o
   4   4  -5      218.74      212.59      4.86 o
   5   4  -5       68.09       57.47      2.69 o
   6   4  -5       57.40       51.19      3.11 o
   7   4  -5      589.58      564.87      9.47 o
   8   4  -5       88.74       88.98      3.17 o
   9   4  -5       30.58       34.71      2.31 o
  10   4  -5       34.89       35.38      3.38 o
  11   4  -5       25.82       29.78      3.11 o
  12   4  -5       20.54       19.09      3.05 o
  13   4  -5       10.03        7.43      2.73 o
  14   4  -5       37.45       43.13      4.63 o
  15   4  -5       35.92       35.11      4.56 o
  16   4  -5       13.37       13.23      4.01 o
  17   4  -5       24.97       34.80      4.84 o
   0   5  -5       30.20       30.23      3.60 o
   1   5  -5       50.62       52.93      2.52 o
   2   5  -5      142.54      134.64      3.53 o
   3   5  -5      175.64      170.27      4.01 o
   4   5  -5       39.03       36.95      2.18 o
   5   5  -5      133.30      119.91      3.72 o
   6   5  -5      289.26      277.72      5.63 o
   7   5  -5      347.33      343.06      7.55 o
   8   5  -5        6.11        4.45      2.04 o
   9   5  -5       64.21       54.76      3.34 o
  10   5  -5       77.37       75.74      3.89 o
  11   5  -5        4.04        0.35      1.95 o
  12   5  -5       23.58       23.63      3.19 o
  13   5  -5       24.15       28.68      3.40 o
  14   5  -5        5.89        0.87      3.89 o
  15   5  -5        9.33       11.18      5.10 o
  16   5  -5        9.29        5.72      3.65 o
   1   6  -5      208.14      203.20      4.22 o
   2   6  -5      121.24      120.54      3.20 o
   3   6  -5       93.88       98.32      2.89 o
   4   6  -5      128.25      124.46      3.97 o
   5   6  -5        4.45        2.81      1.94 o
   6   6  -5       32.22       32.76      2.72 o
   7   6  -5       39.56       37.38      2.89 o
   8   6  -5       82.50       77.92      3.78 o
   9   6  -5        8.13       13.70      2.38 o
  10   6  -5        0.58       -1.88      1.88 o
  11   6  -5       26.68       27.34      2.88 o
  12   6  -5       28.78       36.40      3.59 o
  13   6  -5       16.91       17.83      3.20 o
  14   6  -5        5.99        6.07      3.37 o
  15   6  -5       10.54        8.34      3.66 o
  16   6  -5        1.83        5.04      3.77 o
   0   7  -5      346.01      291.23     10.19 o
   1   7  -5      112.78      100.69      4.04 o
   2   7  -5      124.14      113.00      4.31 o
   3   7  -5      125.66      126.38      4.41 o
   4   7  -5        8.26        5.21      2.05 o
   5   7  -5       87.81       86.91      3.84 o
   6   7  -5      100.85       82.27      3.82 o
   7   7  -5      132.05      140.31      5.73 o
   8   7  -5       14.23       15.46      2.43 o
   9   7  -5       75.78       75.48      4.49 o
  10   7  -5        9.34        7.60      2.52 o
  11   7  -5        9.31        4.79      2.21 o
  12   7  -5       34.52       36.33      4.59 o
  13   7  -5       18.33       15.60      3.37 o
  14   7  -5       16.85       21.29      4.03 o
  15   7  -5       12.41       18.27      4.14 o
   1   8  -5       63.49       65.38      3.48 o
   2   8  -5      121.62      118.82      4.92 o
   3   8  -5       49.86       42.43      2.91 o
   4   8  -5       57.25       57.51      3.32 o
   5   8  -5       46.66       45.78      3.10 o
   6   8  -5        9.12        8.72      2.25 o
   7   8  -5       34.35       33.66      3.08 o
   8   8  -5        4.49        5.04      2.10 o
   9   8  -5        7.30        6.24      2.25 o
  10   8  -5       10.62       13.65      2.45 o
  11   8  -5       13.86       10.14      4.27 o
  12   8  -5       30.08       31.31      3.65 o
  13   8  -5       55.96       63.07      4.59 o
  14   8  -5        4.91        2.48      3.42 o
   0   9  -5      140.00      139.73      7.86 o
   1   9  -5       16.33       12.53      2.28 o
   2   9  -5       52.79       50.08      3.20 o
   3   9  -5       24.81       26.35      2.68 o
   4   9  -5        7.27        4.63      2.09 o
   5   9  -5       80.97       71.45      3.66 o
   6   9  -5       10.09       13.07      2.35 o
   7   9  -5      102.58      104.79      5.42 o
   8   9  -5        1.87       -1.02      1.88 o
   9   9  -5       50.47       53.51      4.36 o
  10   9  -5        4.09        5.58      2.33 o
  11   9  -5       25.85       30.68      3.22 o
  12   9  -5        3.06        3.79      2.79 o
  13   9  -5        6.77       10.44      4.28 o
  14   9  -5        0.66        2.62      3.28 o
   1  10  -5       72.29       67.83      3.59 o
   2  10  -5      152.09      144.82      5.46 o
   3  10  -5        9.60        6.34      2.12 o
   4  10  -5       39.36       38.83      3.29 o
   5  10  -5       45.22       45.54      3.18 o
   6  10  -5        0.56        3.03      2.04 o
   7  10  -5       49.26       48.95      3.41 o
   8  10  -5        0.39       -0.26      1.95 o
   9  10  -5       53.26       51.27      4.16 o
  10  10  -5       77.67       77.51      4.27 o
  11  10  -5       37.81       43.17      3.69 o
  12  10  -5        8.89        9.16      3.67 o
  13  10  -5       14.76       14.93      3.22 o
   0  11  -5       33.97       37.63      5.88 o
   1  11  -5       31.20       26.70      2.71 o
   2  11  -5       23.43       27.48      2.67 o
   3  11  -5       15.69       18.65      2.53 o
   4  11  -5       98.66       95.88      4.17 o
   5  11  -5        1.76        2.46      2.08 o
   6  11  -5       26.88       25.08      2.82 o
   7  11  -5        1.81        3.62      2.15 o
   8  11  -5       13.08        8.44      2.50 o
   9  11  -5       16.07       13.99      3.26 o
  10  11  -5       18.77       14.33      2.85 o
  11  11  -5       14.65       13.47      2.84 o
   1  12  -5      134.27      134.22      5.41 o
   2  12  -5       13.11       15.88      2.51 o
   3  12  -5       30.97       33.90      3.46 o
   4  12  -5       29.55       33.55      2.97 o
   5  12  -5        0.83        3.44      2.24 o
   6  12  -5        7.76        6.95      2.29 o
   7  12  -5       45.74       48.99      3.69 o
   8  12  -5       19.72       17.84      2.86 o
   9  12  -5       13.53       11.07      2.74 o
  10  12  -5       10.74       10.02      2.69 o
   0  13  -5        1.07       -1.70      2.65 o
   1  13  -5        9.85        8.09      2.30 o
   2  13  -5       23.43       27.35      3.68 o
   3  13  -5        8.47        8.29      2.31 o
   4  13  -5       38.87       36.19      3.14 o
   5  13  -5       30.35       30.53      3.03 o
   6  13  -5        5.36        3.48      2.37 o
   7  13  -5        4.71        3.95      2.33 o
   8  13  -5        9.63       12.42      2.73 o
   1  14  -5       53.67       58.64      3.50 o
   2  14  -5        5.62        7.29      2.36 o
   3  14  -5        3.27        4.22      2.23 o
   4  14  -5       23.97       27.29      2.99 o
   5  14  -5        0.57       -0.28      2.24 o
   0   0  -4     1635.55     1572.11     60.66 o
   2   0  -4     1084.28     1001.62     22.09 o
   4   0  -4      383.00      383.79      9.91 o
   6   0  -4      467.00      475.50     11.91 o
   8   0  -4      389.12      392.97     10.38 o
  10   0  -4      723.00      661.59     16.67 o
  12   0  -4      135.33      119.07      5.76 o
  14   0  -4       35.41       35.55      3.99 o
  16   0  -4       28.50       30.82      4.23 o
  18   0  -4       43.93       69.14     10.24 o
   1   1  -4      270.83      287.13      5.48 o
   2   1  -4     1040.95     1053.45     16.48 o
   3   1  -4      781.00      766.35     12.28 o
   4   1  -4     1641.79     1683.92     25.45 o
   5   1  -4      249.90      253.38      5.18 o
   6   1  -4      407.19      392.83      7.29 o
   7   1  -4      153.64      153.87      4.02 o
   8   1  -4      113.36      108.10      3.40 o
   9   1  -4      239.83      226.74      5.20 o
  10   1  -4       18.81       19.97      2.17 o
  11   1  -4       66.51       59.77      2.55 o
  12   1  -4       76.55       78.90      3.64 o
  13   1  -4       25.42       29.74      2.59 o
  14   1  -4       52.39       55.50      4.26 o
  15   1  -4       10.08       10.99      2.32 o
  16   1  -4       17.08       20.46      3.25 o
  17   1  -4        2.77        1.32      3.94 o
  18   1  -4        3.36        4.20      5.33 o
   0   2  -4      839.80      791.02     17.66 o
   1   2  -4        4.10        4.41      1.36 o
   2   2  -4      289.68      289.89      5.50 o
   3   2  -4      113.17      124.57      3.24 o
   4   2  -4       68.26       73.12      2.55 o
   5   2  -4      207.76      225.75      4.74 o
   6   2  -4      327.21      303.20      5.99 o
   7   2  -4      272.93      272.34      7.51 o
   8   2  -4      540.34      521.26      9.28 o
   9   2  -4       84.66       86.95      5.05 o
  10   2  -4      391.67      378.54      6.98 o
  11   2  -4       63.58       60.60      2.62 o
  12   2  -4       56.76       50.66      2.89 o
  13   2  -4        5.47        4.35      2.02 o
  14   2  -4       18.47       18.27      2.89 o
  15   2  -4       18.27       20.48      3.10 o
  16   2  -4       18.18       19.71      3.84 o
  17   2  -4        0.18       -3.01      3.01 o
  18   2  -4       18.07       15.13      4.14 o
   1   3  -4     1652.61     1683.70     21.81 o
   2   3  -4       13.81        8.31      1.38 o
   3   3  -4       30.86       35.70      1.95 o
   4   3  -4      659.75      612.88     10.29 o
   5   3  -4      106.14      100.74      3.08 o
   6   3  -4      480.16      481.49      8.46 o
   7   3  -4      257.03      271.24      5.32 o
   8   3  -4       42.94       43.84      2.29 o
   9   3  -4      137.04      129.65      3.55 o
  10   3  -4        3.49        3.50      1.51 o
  11   3  -4       92.49       88.97      3.06 o
  12   3  -4      170.04      157.55      6.07 o
  13   3  -4       20.31       19.46      2.46 o
  14   3  -4       72.09       74.50      4.56 o
  15   3  -4        5.93        2.37      2.98 o
  16   3  -4       47.25       42.90      4.59 o
  17   3  -4        7.60        7.36      3.57 o
  18   3  -4        4.88        0.23      3.43 o
   0   4  -4     1034.15     1028.97     19.72 o
   1   4  -4      216.54      225.12      3.82 o
   2   4  -4      361.83      364.48      5.45 o
   3   4  -4      314.62      308.45      5.08 o
   4   4  -4      253.08      266.93      4.81 o
   5   4  -4      478.06      452.89      7.60 o
   6   4  -4      494.86      472.42      7.84 o
   7   4  -4       89.83      100.16      3.01 o
   8   4  -4      245.82      254.58      5.16 o
   9   4  -4       74.48       70.56      2.71 o
  10   4  -4       22.08       21.37      1.81 o
  11   4  -4       12.65       15.20      1.96 o
  12   4  -4        1.34        1.24      1.89 o
  13   4  -4       21.83       18.44      2.87 o
  14   4  -4        4.63        0.93      2.79 o
  15   4  -4       23.55       18.29      3.70 o
  16   4  -4        9.02        8.30      3.49 o
  17   4  -4       10.50       18.18      4.03 o
  18   4  -4       14.91       17.58      4.21 o
   1   5  -4       13.54       10.85      1.19 o
   2   5  -4       41.57       43.41      1.61 o
   3   5  -4      137.88      153.43      2.82 o
   4   5  -4      354.49      383.23      5.41 o
   5   5  -4       47.80       49.95      2.43 o
   6   5  -4      141.37      134.58      3.26 o
   7   5  -4      199.22      200.08      4.21 o
   8   5  -4      121.49      120.82      3.22 o
   9   5  -4      323.27      318.75      6.21 o
  10   5  -4       16.26       18.10      2.01 o
  11   5  -4      278.28      267.75      6.87 o
  12   5  -4       12.00       12.29      2.58 o
  13   5  -4      107.14      110.26      5.01 o
  14   5  -4       69.29       82.50      5.39 o
  15   5  -4       61.64       54.63      4.93 o
  16   5  -4       12.10       13.17      3.78 o
  17   5  -4       17.60       17.07      4.08 o
   0   6  -4      380.30      373.63      7.90 o
   1   6  -4       19.42       20.01      1.25 o
   2   6  -4       41.84       51.92      1.81 o
   3   6  -4      221.70      224.36      3.67 o
   4   6  -4       41.21       39.95      1.66 o
   5   6  -4      735.10      751.31      9.32 o
   6   6  -4      411.37      410.04      6.79 o
   7   6  -4       92.02       98.79      3.69 o
   8   6  -4       42.38       38.23      2.68 o
   9   6  -4      179.78      167.18      5.14 o
  10   6  -4      135.75      129.54      4.45 o
  11   6  -4        2.24        4.57      1.93 o
  12   6  -4       77.44       69.41      4.10 o
  13   6  -4        5.73        3.28      2.46 o
  14   6  -4       55.79       59.04      5.16 o
  15   6  -4       25.12       26.24      4.04 o
  16   6  -4        1.48        2.17      3.18 o
  17   6  -4        7.15       13.31      3.87 o
   1   7  -4      246.80      243.85      3.76 o
   2   7  -4       20.65       24.50      1.42 o
   3   7  -4       55.54       55.87      1.79 o
   4   7  -4      186.74      175.54      5.54 o
   5   7  -4       46.61       38.94      2.68 o
   6   7  -4       24.80       23.95      2.84 o
   7   7  -4      378.71      367.81      8.28 o
   8   7  -4      193.43      181.83      5.26 o
   9   7  -4      111.68       95.68      4.27 o
  10   7  -4        9.19       11.25      2.15 o
  11   7  -4       85.19       95.78      4.10 o
  12   7  -4        3.10        3.41      2.36 o
  13   7  -4        6.47        6.12      2.45 o
  14   7  -4       11.54        9.88      4.27 o
  15   7  -4        1.48       -1.69      3.00 o
  16   7  -4        8.19       11.04      3.55 o
   0   8  -4      245.90      231.57      8.35 o
   1   8  -4       34.21       32.05      2.49 o
   2   8  -4       29.05       23.32      2.70 o
   3   8  -4       55.00       44.31      2.75 o
   4   8  -4       10.76        8.11      1.91 o
   5   8  -4      156.73      162.11      4.82 o
   6   8  -4      308.12      300.43      7.21 o
   7   8  -4       60.38       61.87      3.74 o
   8   8  -4      122.64      116.89      4.28 o
   9   8  -4      100.18      102.10      4.71 o
  10   8  -4       77.23       71.09      3.95 o
  11   8  -4       13.98       15.41      2.41 o
  12   8  -4       43.25       38.91      4.38 o
  13   8  -4       23.12       20.47      3.08 o
  14   8  -4       50.05       47.49      4.55 o
  15   8  -4        9.35        8.34      3.40 o
  16   8  -4        2.16        0.72      3.13 o
   1   9  -4      382.47      381.42      8.49 o
   2   9  -4       80.85       77.07      3.40 o
   3   9  -4       64.98       67.07      3.40 o
   4   9  -4      380.80      393.82      8.62 o
   5   9  -4      121.25      118.28      5.25 o
   6   9  -4       21.49       17.62      2.28 o
   7   9  -4        4.88        2.70      1.88 o
   8   9  -4       59.99       59.74      3.34 o
   9   9  -4       38.99       31.18      2.80 o
  10   9  -4       30.11       30.76      2.85 o
  11   9  -4        5.50        5.87      2.17 o
  12   9  -4       37.02       35.17      3.43 o
  13   9  -4       25.26       23.12      4.11 o
  14   9  -4        6.56        4.38      3.22 o
  15   9  -4        5.28        4.05      3.28 o
   0  10  -4       14.56       14.23      2.96 o
   1  10  -4        3.49        1.87      1.77 o
   2  10  -4      165.80      168.40      4.91 o
   3  10  -4      114.87      110.40      5.57 o
   4  10  -4       41.85       38.16      2.71 o
   5  10  -4       49.00       48.20      3.14 o
   6  10  -4       45.07       44.69      3.84 o
   7  10  -4       56.35       53.19      3.19 o
   8  10  -4       17.68       14.58      2.30 o
   9  10  -4        7.54        6.78      2.36 o
  10  10  -4       45.75       46.23      3.28 o
  11  10  -4        4.58        2.32      2.24 o
  12  10  -4       17.99       16.77      3.43 o
  13  10  -4        1.70        2.05      2.56 o
  14  10  -4       10.11        7.94      3.26 o
   1  11  -4      138.53      143.39      4.93 o
   2  11  -4       55.00       57.72      3.81 o
   3  11  -4      130.11      130.95      4.45 o
   4  11  -4       27.26       23.29      2.39 o
   5  11  -4       70.95       76.43      3.58 o
   6  11  -4       18.78       17.23      2.43 o
   7  11  -4       34.17       28.83      2.72 o
   8  11  -4       56.48       47.78      3.27 o
   9  11  -4        6.26        3.54      2.06 o
  10  11  -4       15.82       10.40      2.68 o
  11  11  -4       13.69       18.35      3.77 o
  12  11  -4        4.15        2.04      2.66 o
  13  11  -4        1.36        6.53      3.21 o
   0  12  -4       41.98       40.34      4.06 o
   1  12  -4       19.73       19.81      2.60 o
   2  12  -4       41.82       41.76      2.79 o
   3  12  -4       77.74       80.55      3.57 o
   4  12  -4       94.17       88.53      3.87 o
   5  12  -4       39.34       38.93      2.90 o
   6  12  -4        0.34        0.17      1.91 o
   7  12  -4       32.53       37.70      4.66 o
   8  12  -4        9.50        9.17      2.30 o
   9  12  -4        9.75        7.86      2.39 o
  10  12  -4       37.97       35.89      3.25 o
  11  12  -4       17.18       15.64      2.76 o
  12  12  -4        2.30        1.01      2.61 o
   1  13  -4        7.09        3.85      1.90 o
   2  13  -4        7.86        9.21      1.98 o
   3  13  -4        2.23        2.47      1.92 o
   4  13  -4        1.76       -1.82      1.82 o
   5  13  -4        2.45        0.44      1.95 o
   6  13  -4        5.45        6.67      2.26 o
   7  13  -4        8.67        8.32      2.35 o
   8  13  -4       58.71       61.90      3.76 o
   9  13  -4       12.94       11.09      2.58 o
  10  13  -4        1.97        3.22      2.35 o
   0  14  -4       78.59       87.03      5.09 o
   1  14  -4       12.98       17.16      2.28 o
   2  14  -4       75.84       77.81      4.66 o
   3  14  -4       41.43       47.50      3.02 o
   4  14  -4       31.54       31.15      2.75 o
   5  14  -4       18.35       22.19      2.68 o
   6  14  -4        4.70        4.23      2.19 o
   7  14  -4        6.92       11.98      2.54 o
   8  14  -4        1.92        6.93      2.35 o
   1  15  -4        9.05       15.20      2.18 o
   2  15  -4        2.85        3.58      2.30 o
   3  15  -4        0.27        3.28      1.99 o
   4  15  -4        3.87        1.68      2.02 o
   5  15  -4        7.75       11.44      2.41 o
   2   0  -3      122.42      115.25      3.94 o
   4   0  -3      104.73      151.26      4.64 o
   6   0  -3      468.82      462.61     11.35 o
   8   0  -3      403.24      401.28     13.20 o
  10   0  -3       60.01       59.45      4.81 o
  12   0  -3       59.28       61.98      6.17 o
  14   0  -3      137.98      140.87     10.73 o
  16   0  -3      167.91      180.13      7.46 o
  18   0  -3       53.71       56.99     13.56 o
   0   1  -3     3518.05     3565.54     78.55 o
   1   1  -3       71.66       74.94      1.79 o
   2   1  -3     3145.50     3304.67     38.88 o
   3   1  -3     1152.21     1223.04     16.55 o
   4   1  -3      217.30      237.81      4.51 o
   5   1  -3      141.49      134.84      3.19 o
   6   1  -3      629.92      629.46     10.21 o
   7   1  -3       78.67       88.17      2.71 o
   8   1  -3      307.61      285.40      5.71 o
   9   1  -3        6.02        7.61      1.79 o
  10   1  -3      169.67      175.90      4.04 o
  11   1  -3      116.38      109.80      2.78 o
  12   1  -3        5.23        5.74      1.80 o
  13   1  -3        4.47        3.53      2.01 o
  14   1  -3       34.45       38.56      2.67 o
  15   1  -3       37.59       41.95      2.88 o
  16   1  -3       21.02       24.33      2.61 o
  17   1  -3       19.02       18.89      3.12 o
  18   1  -3       22.31       25.54      4.78 o
  19   1  -3       11.16       14.22      6.14 o
   1   2  -3      149.39      178.99      2.98 o
   2   2  -3      553.40      553.88      8.44 o
   3   2  -3      141.15      150.53      2.73 o
   4   2  -3      261.23      258.21      4.75 o
   5   2  -3      543.75      570.33      9.18 o
   6   2  -3      853.75      804.23     12.85 o
   7   2  -3        6.37        4.04      1.22 o
   8   2  -3      132.85      119.99      3.05 o
   9   2  -3       35.21       34.79      2.49 o
  10   2  -3       10.56        6.75      1.50 o
  11   2  -3       33.61       42.77      2.24 o
  12   2  -3       24.92       25.02      2.23 o
  13   2  -3      139.69      139.36      3.86 o
  14   2  -3       26.46       23.09      2.40 o
  15   2  -3       20.16       20.48      3.53 o
  16   2  -3       17.26       24.76      3.08 o
  17   2  -3        9.91       10.99      3.44 o
  18   2  -3        1.73        7.73      3.48 o
  19   2  -3        1.63        1.93      3.31 o
   0   3  -3     1402.63     1455.29     28.08 o
   1   3  -3      211.74      235.95      3.65 o
   2   3  -3     2119.83     2271.01     27.22 o
   3   3  -3      957.62     1048.64     13.10 o
   4   3  -3       30.71       38.91      1.53 o
   5   3  -3      152.13      149.40      2.65 o
   6   3  -3      124.52      131.04      2.87 o
   7   3  -3       22.62       23.51      1.59 o
   8   3  -3       45.31       47.72      2.06 o
   9   3  -3      165.96      157.58      3.69 o
  10   3  -3       72.21       78.31      2.70 o
  11   3  -3      294.48      291.35      5.33 o
  12   3  -3       74.29       79.05      3.06 o
  13   3  -3       88.19       95.50      3.24 o
  14   3  -3       82.58       82.49      5.12 o
  15   3  -3       27.41       30.15      3.35 o
  16   3  -3       18.89       10.82      3.36 o
  17   3  -3       41.41       55.60      4.91 o
  18   3  -3        5.30        9.54      3.63 o
  19   3  -3        9.54        6.22      4.11 o
   1   4  -3      554.21      554.43      6.98 o
   2   4  -3      994.94     1066.80     12.91 o
   3   4  -3      504.77      503.29      6.50 o
   4   4  -3      641.65      607.26      7.80 o
   5   4  -3       62.56       62.79      1.71 o
   6   4  -3      520.68      539.38      7.07 o
   7   4  -3        2.62        3.24      1.17 o
   8   4  -3      205.43      189.26      3.87 o
   9   4  -3       12.24       13.28      1.54 o
  10   4  -3       50.90       49.28      2.16 o
  11   4  -3      150.38      143.94      3.43 o
  12   4  -3      186.21      187.40      4.43 o
  13   4  -3       16.73       18.37      2.25 o
  14   4  -3       45.75       49.78      4.20 o
  15   4  -3       34.71       34.68      4.03 o
  16   4  -3       25.02       30.67      3.96 o
  17   4  -3       10.97       13.24      3.57 o
  18   4  -3        3.19        2.72      3.40 o
   0   5  -3      524.87      570.36     10.43 o
   1   5  -3      222.39      242.55      4.47 o
   2   5  -3       31.76       27.51      1.19 o
   3   5  -3      154.96      159.81      2.70 o
   4   5  -3      149.88      156.98      2.64 o
   5   5  -3      232.25      248.73      3.71 o
   6   5  -3      230.64      227.93      3.55 o
   7   5  -3      169.41      162.19      3.22 o
   8   5  -3      288.79      282.79      4.85 o
   9   5  -3      468.83      462.02      7.43 o
  10   5  -3      206.27      204.92      4.21 o
  11   5  -3       27.79       30.03      2.11 o
  12   5  -3        9.35        9.24      1.86 o
  13   5  -3        9.00        5.76      2.55 o
  14   5  -3        3.47        1.47      4.03 o
  15   5  -3        1.84        2.27      2.73 o
  16   5  -3       11.15        4.88      3.63 o
  17   5  -3       30.39       23.85      4.11 o
  18   5  -3        0.92        0.17      3.30 o
   1   6  -3     1088.24     1112.66     13.48 o
   2   6  -3       70.53       81.69      1.82 o
   3   6  -3      628.17      688.15      8.54 o
   4   6  -3      229.78      224.88      4.36 o
   5   6  -3       95.94       96.47      2.28 o
   6   6  -3      123.88      121.78      2.71 o
   7   6  -3      743.23      760.57     10.45 o
   8   6  -3     1015.91     1037.83     14.67 o
   9   6  -3      185.66      179.15      4.35 o
  10   6  -3       51.87       53.16      2.87 o
  11   6  -3       51.03       51.26      3.39 o
  12   6  -3       39.63       43.23      3.71 o
  13   6  -3      112.97      103.52      4.59 o
  14   6  -3       17.72       19.63      3.29 o
  15   6  -3       16.02       13.21      3.32 o
  16   6  -3       10.07        7.78      5.83 o
  17   6  -3       18.33       25.70      4.18 o
  18   6  -3       24.86       32.76      4.57 o
   0   7  -3      315.50      332.88      7.59 o
   1   7  -3        7.81        8.62      1.22 o
   2   7  -3      101.25      107.58      2.15 o
   3   7  -3      171.33      167.77      2.92 o
   4   7  -3       38.34       37.83      1.42 o
   5   7  -3      210.12      207.08      3.34 o
   6   7  -3     1278.59     1275.49     19.22 o
   7   7  -3       73.81       67.13      3.06 o
   8   7  -3      602.35      572.70     11.56 o
   9   7  -3       36.84       36.57      2.51 o
  10   7  -3        0.05        1.45      1.64 o
  11   7  -3       35.97       38.28      2.67 o
  12   7  -3       19.23       15.28      2.25 o
  13   7  -3        9.73       14.26      3.22 o
  14   7  -3       12.48       12.45      3.12 o
  15   7  -3        2.07       -0.55      2.80 o
  16   7  -3        0.48       -2.42      2.84 o
  17   7  -3        4.10        4.96      3.37 o
   1   8  -3      464.27      478.94      7.80 o
   2   8  -3       54.36       53.69      2.31 o
   3   8  -3      142.62      146.43      4.00 o
   4   8  -3      526.38      514.36      9.58 o
   5   8  -3      252.90      247.27      5.52 o
   6   8  -3      393.11      378.57      8.93 o
   7   8  -3      359.09      351.52      7.84 o
   8   8  -3      108.52      107.89      3.94 o
   9   8  -3       92.60       97.66      3.83 o
  10   8  -3        5.36        5.10      1.88 o
  11   8  -3      195.07      199.27      5.79 o
  12   8  -3       44.18       46.85      3.73 o
  13   8  -3        8.10        9.77      2.41 o
  14   8  -3        1.09        3.00      2.80 o
  15   8  -3        4.87        6.78      3.13 o
  16   8  -3        1.45       -0.89      3.46 o
  17   8  -3        8.08       16.96      5.52 o
   0   9  -3       56.13       63.83      3.04 o
   1   9  -3       34.02       32.49      2.24 o
   2   9  -3      233.69      241.09      4.86 o
   3   9  -3      582.11      565.96      9.72 o
   4   9  -3      235.17      235.51      5.79 o
   5   9  -3      240.95      233.70      5.82 o
   6   9  -3      128.49      123.56      4.35 o
   7   9  -3      223.72      216.57      5.73 o
   8   9  -3      153.03      138.82      4.48 o
   9   9  -3       31.33       23.68      2.50 o
  10   9  -3       71.00       64.34      3.37 o
  11   9  -3       22.71       21.25      2.44 o
  12   9  -3        2.79        3.11      1.88 o
  13   9  -3       18.38       20.09      2.92 o
  14   9  -3       14.26       15.91      3.40 o
  15   9  -3        6.02        7.36      3.20 o
  16   9  -3       39.79       47.11      4.93 o
   1  10  -3      189.29      176.85      4.96 o
   2  10  -3       29.75       27.92      2.15 o
   3  10  -3       41.65       42.60      2.48 o
   4  10  -3      137.47      127.88      4.01 o
   5  10  -3      171.69      171.48      4.91 o
   6  10  -3       46.07       45.57      2.71 o
   7  10  -3       74.27       67.14      3.22 o
   8  10  -3       48.53       43.14      2.78 o
   9  10  -3      110.64      105.14      4.11 o
  10  10  -3       33.64       31.00      3.63 o
  11  10  -3       72.83       68.79      4.15 o
  12  10  -3       21.08       24.13      2.71 o
  13  10  -3       12.30       15.57      3.29 o
  14  10  -3       30.12       31.70      3.95 o
  15  10  -3       20.30       25.24      3.89 o
   0  11  -3      353.03      330.01     10.65 o
   1  11  -3       78.85       77.40      3.13 o
   2  11  -3       12.49       12.93      1.87 o
   3  11  -3       25.33       28.42      2.65 o
   4  11  -3       91.35       84.30      3.41 o
   5  11  -3      218.22      216.36      5.70 o
   6  11  -3       25.15       20.87      2.21 o
   7  11  -3       56.98       56.12      3.10 o
   8  11  -3       42.25       35.59      2.71 o
   9  11  -3       25.16       22.39      2.46 o
  10  11  -3      102.61      109.22      4.44 o
  11  11  -3        4.06        4.13      2.16 o
  12  11  -3       12.18       11.47      2.42 o
  13  11  -3       34.88       41.81      4.36 o
  14  11  -3        6.52       11.06      3.26 o
   1  12  -3       76.48       86.76      3.28 o
   2  12  -3       66.79       64.53      3.47 o
   3  12  -3       89.95       96.43      3.55 o
   4  12  -3        6.39        4.49      2.12 o
   5  12  -3       23.80       18.85      2.16 o
   6  12  -3        4.96        3.91      1.92 o
   7  12  -3       15.27       13.82      2.14 o
   8  12  -3       16.62       18.44      2.36 o
   9  12  -3       14.25       17.53      2.38 o
  10  12  -3        0.03        0.90      1.97 o
  11  12  -3        4.89        3.00      2.12 o
  12  12  -3       65.51       70.12      4.29 o
  13  12  -3        6.10        5.51      3.46 o
   0  13  -3        7.82        6.60      2.34 o
   1  13  -3        9.01        8.94      1.70 o
   2  13  -3       10.55        6.21      1.68 o
   3  13  -3       23.65       20.32      2.06 o
   4  13  -3       12.32       12.11      1.96 o
   5  13  -3        3.21        2.42      1.78 o
   6  13  -3        7.01        5.95      1.92 o
   7  13  -3        9.25        9.34      2.10 o
   8  13  -3       62.77       56.09      3.36 o
   9  13  -3        1.18        4.05      2.11 o
  10  13  -3       99.53       96.75      4.35 o
  11  13  -3        2.20        2.36      2.17 o
   1  14  -3       23.92       28.84      2.11 o
   2  14  -3       30.40       32.38      2.24 o
   3  14  -3       16.74       14.48      2.41 o
   4  14  -3       51.78       54.15      3.21 o
   5  14  -3       22.95       16.30      2.23 o
   6  14  -3        6.33        5.08      2.02 o
   7  14  -3        5.59        2.73      2.00 o
   8  14  -3        1.54        3.90      2.13 o
   9  14  -3       51.52       48.72      3.33 o
  10  14  -3        1.95       -2.41      2.53 o
   0  15  -3        0.34       -2.00      2.00 o
   1  15  -3        1.47        4.72      1.55 o
   2  15  -3        0.34       -0.50      1.54 o
   3  15  -3        0.69       -1.39      1.64 o
   4  15  -3        7.87       12.13      2.00 o
   5  15  -3        3.66        2.58      1.94 o
   6  15  -3       59.41       59.97      3.36 o
   7  15  -3        0.03        3.95      2.04 o
   1  16  -3        0.78       -1.07      2.65 o
   2  16  -3       12.47       16.25      2.56 o
   3  16  -3        8.43       11.30      1.82 o
   4  16  -3       29.61       32.38      5.07 o
   0   0  -2     5742.91     5752.63    118.02 o
   2   0  -2     3753.60     3750.74     54.53 o
   4   0  -2     3862.13     4000.74     61.98 o
   6   0  -2     1548.44     1616.34     34.10 o
   8   0  -2      254.51      280.54      6.42 o
  10   0  -2       90.44       85.23      5.23 o
  12   0  -2       13.44       14.08      2.79 o
  14   0  -2       41.90       53.20      3.99 o
  16   0  -2       37.58       34.66      4.70 o
  18   0  -2       74.44       82.25      8.06 o
   1   1  -2      112.75      128.38      1.87 o
   2   1  -2     1648.27     1579.97     16.28 o
   3   1  -2     1647.60     1699.41     17.49 o
   4   1  -2     2059.70     2088.07     24.92 o
   5   1  -2      258.75      264.98      3.89 o
   6   1  -2     2827.66     2847.55     41.03 o
   7   1  -2      256.85      249.97      4.46 o
   8   1  -2      273.77      273.84      4.97 o
   9   1  -2       63.03       66.31      2.22 o
  10   1  -2       11.71       12.69      1.69 o
  11   1  -2       19.87       22.32      1.99 o
  12   1  -2       44.28       38.87      2.38 o
  13   1  -2       70.27       69.02      2.56 o
  14   1  -2      109.49      108.16      3.77 o
  15   1  -2        7.73        4.93      2.00 o
  16   1  -2        1.86        1.56      2.02 o
  17   1  -2        3.09        3.35      2.39 o
  18   1  -2        5.40        6.98      2.66 o
  19   1  -2        1.60       10.61      5.30 o
  20   1  -2        0.93        7.22      8.39 o
   0   2  -2       14.86       16.55      1.08 o
   1   2  -2      534.13      538.62      5.88 o
   2   2  -2      178.95      196.73      2.75 o
   3   2  -2      122.30      114.09      1.98 o
   4   2  -2       80.13       95.63      1.87 o
   5   2  -2      382.83      403.43      5.19 o
   6   2  -2      550.33      562.20      7.19 o
   7   2  -2      528.17      544.04      8.36 o
   8   2  -2      380.29      346.47      5.56 o
   9   2  -2      106.29      113.46      2.56 o
  10   2  -2      966.31      937.64     13.25 o
  11   2  -2      144.29      133.81      3.43 o
  12   2  -2      164.90      151.71      3.75 o
  13   2  -2      101.66       98.75      3.48 o
  14   2  -2       17.07       18.30      2.26 o
  15   2  -2      126.08      132.13      4.27 o
  16   2  -2        1.50        3.72      2.28 o
  17   2  -2       14.85       24.66      3.03 o
  18   2  -2       21.72       30.81      4.12 o
  19   2  -2       16.79       20.22      3.96 o
   1   3  -2     2238.63     2178.82     25.04 o
   2   3  -2      271.93      250.61      3.37 o
   3   3  -2     1572.51     1635.56     18.73 o
   4   3  -2     1693.63     1684.25     19.49 o
   5   3  -2      968.79     1020.95     12.12 o
   6   3  -2      461.66      435.21      5.60 o
   7   3  -2      139.48      137.48      2.57 o
   8   3  -2       85.63       80.52      2.16 o
   9   3  -2      264.85      265.80      4.63 o
  10   3  -2      271.58      267.66      4.45 o
  11   3  -2       93.73       81.44      3.30 o
  12   3  -2       13.04       10.97      1.55 o
  13   3  -2      112.46      106.72      3.71 o
  14   3  -2      175.11      165.13      5.36 o
  15   3  -2        3.00        4.72      2.23 o
  16   3  -2       18.04       13.60      3.21 o
  17   3  -2        7.36        9.41      3.59 o
  18   3  -2        2.56        1.66      3.38 o
  19   3  -2        8.43       15.75      3.84 o
   0   4  -2     5630.71     5683.99    104.72 o
   1   4  -2      630.81      667.80      8.69 o
   2   4  -2      960.31      943.69     11.61 o
   3   4  -2      211.17      198.50      4.26 o
   4   4  -2      107.22      108.70      1.88 o
   5   4  -2      173.07      179.18      2.77 o
   6   4  -2       49.29       42.40      1.29 o
   7   4  -2       20.98       26.12      1.18 o
   8   4  -2      196.15      197.84      3.42 o
   9   4  -2      590.03      595.23      8.90 o
  10   4  -2      653.85      633.67     10.69 o
  11   4  -2       77.80       73.94      2.35 o
  12   4  -2       97.62       88.50      3.16 o
  13   4  -2       17.60       17.22      1.99 o
  14   4  -2       64.04       61.34      3.50 o
  15   4  -2       38.55       45.66      7.26 o
  16   4  -2        3.20        0.65      2.75 o
  17   4  -2        8.11        9.73      3.72 o
  18   4  -2       63.22       66.96      5.26 o
  19   4  -2        0.07       -0.14      3.10 o
   1   5  -2       88.86       85.90      1.69 o
   2   5  -2      173.43      168.94      2.66 o
   3   5  -2      667.67      722.54      9.13 o
   4   5  -2     1017.23     1062.47     12.46 o
   5   5  -2        4.13        2.05      0.56 o
   6   5  -2      113.60      103.60      2.04 o
   7   5  -2      851.45      856.47     10.10 o
   8   5  -2      312.74      315.35      4.50 o
   9   5  -2      239.00      245.90      4.87 o
  10   5  -2       89.25       94.02      2.65 o
  11   5  -2      568.73      557.69      8.68 o
  12   5  -2      101.42       98.35      3.06 o
  13   5  -2       63.07       68.48      4.52 o
  14   5  -2       35.54       43.54      6.05 o
  15   5  -2       28.33       29.82      3.66 o
  16   5  -2       11.83        8.77      3.06 o
  17   5  -2       24.87       22.74      4.53 o
  18   5  -2        8.64       11.59      3.67 o
  19   5  -2        3.59        2.15      3.33 o
   0   6  -2      117.88      142.36      3.11 o
   1   6  -2      151.03      153.00      2.22 o
   2   6  -2      663.88      689.38      8.35 o
   3   6  -2     1412.74     1385.19     17.08 o
   4   6  -2      301.56      321.04      4.35 o
   5   6  -2      501.10      508.37      7.05 o
   6   6  -2       41.84       43.46      1.85 o
   7   6  -2      286.27      274.54      4.11 o
   8   6  -2      590.47      599.02      7.84 o
   9   6  -2       14.78       18.53      1.54 o
  10   6  -2      330.94      322.82      6.69 o
  11   6  -2       52.81       59.21      2.87 o
  12   6  -2       39.05       44.65      2.62 o
  13   6  -2       64.26       66.61      3.65 o
  14   6  -2       23.04       21.82      3.19 o
  15   6  -2       34.26       42.59      4.53 o
  16   6  -2       36.41       38.85      6.74 o
  17   6  -2       11.99       15.14      4.09 o
  18   6  -2       20.21       24.00      4.07 o
   1   7  -2      433.47      458.64      6.79 o
   2   7  -2       52.94       66.70      1.64 o
   3   7  -2      128.72      114.82      2.12 o
   4   7  -2      618.83      610.45      9.84 o
   5   7  -2        5.62        8.05      1.05 o
   6   7  -2      403.74      389.79      6.21 o
   7   7  -2      104.72      109.89      3.00 o
   8   7  -2      233.03      218.23      5.04 o
   9   7  -2       85.90       83.01      3.27 o
  10   7  -2       21.14       22.38      2.15 o
  11   7  -2       44.71       42.72      2.59 o
  12   7  -2       45.94       41.64      3.14 o
  13   7  -2       19.89       19.98      2.55 o
  14   7  -2        9.62        5.64      2.65 o
  15   7  -2        8.41        9.26      3.02 o
  16   7  -2        4.46       11.33      3.26 o
  17   7  -2        1.47        1.39      2.97 o
  18   7  -2       61.93       70.16      5.54 o
   0   8  -2       12.01       14.88      1.67 o
   1   8  -2      241.41      249.40      4.10 o
   2   8  -2        2.46        2.58      1.00 o
   3   8  -2       74.34       73.34      1.99 o
   4   8  -2      193.81      198.09      3.57 o
   5   8  -2     1217.41     1232.47     17.36 o
   6   8  -2      440.83      442.99      7.39 o
   7   8  -2      162.70      161.03      4.44 o
   8   8  -2       47.42       48.75      2.92 o
   9   8  -2       19.25       14.18      1.94 o
  10   8  -2      109.60      102.16      3.78 o
  11   8  -2        2.67        3.02      1.64 o
  12   8  -2       31.44       31.79      2.54 o
  13   8  -2       49.69       51.78      4.39 o
  14   8  -2       51.21       56.80      6.15 o
  15   8  -2       53.87       64.44      4.64 o
  16   8  -2       41.09       48.86      5.04 o
  17   8  -2       12.66       14.81      3.62 o
   1   9  -2      251.91      248.09      4.16 o
   2   9  -2      119.39      119.65      2.55 o
   3   9  -2      316.62      332.05      7.05 o
   4   9  -2      190.92      192.98      4.13 o
   5   9  -2      180.21      175.38      4.03 o
   6   9  -2        4.90        3.78      1.54 o
   7   9  -2      292.54      279.46      6.52 o
   8   9  -2        0.51        0.21      1.44 o
   9   9  -2      306.02      303.84      7.12 o
  10   9  -2       31.08       31.29      2.78 o
  11   9  -2       16.88       17.95      2.19 o
  12   9  -2        6.34        7.19      1.88 o
  13   9  -2       53.45       53.09      4.09 o
  14   9  -2       13.20        9.02      2.93 o
  15   9  -2        7.27        9.95      4.14 o
  16   9  -2        5.74        3.54      3.51 o
   0  10  -2       60.34       61.93      2.60 o
   1  10  -2       81.03       79.05      2.33 o
   2  10  -2      478.56      479.14      7.47 o
   3  10  -2        5.64        5.39      1.06 o
   4  10  -2      197.86      207.07      4.20 o
   5  10  -2       65.67       61.98      3.26 o
   6  10  -2       14.36       11.82      1.74 o
   7  10  -2        2.11        4.17      1.58 o
   8  10  -2        3.67        4.98      1.67 o
   9  10  -2       14.85       16.07      2.04 o
  10  10  -2       66.37       66.79      3.27 o
  11  10  -2        0.18       -0.38      1.60 o
  12  10  -2       15.92       22.02      2.41 o
  13  10  -2       12.25        6.08      2.71 o
  14  10  -2       18.09       20.75      3.42 o
  15  10  -2        2.54        4.49      4.18 o
  16  10  -2       32.43       34.23      4.09 o
   1  11  -2      579.53      588.64      8.49 o
   2  11  -2      229.86      242.52      4.53 o
   3  11  -2       88.74       87.96      3.05 o
   4  11  -2       52.05       48.96      2.42 o
   5  11  -2        9.70        7.04      1.59 o
   6  11  -2      125.76      124.69      3.96 o
   7  11  -2        0.79       -0.17      1.55 o
   8  11  -2       75.89       75.98      3.33 o
   9  11  -2       43.42       42.79      2.89 o
  10  11  -2       70.99       66.83      3.32 o
  11  11  -2       23.62       28.59      2.60 o
  12  11  -2       35.03       43.91      3.05 o
  13  11  -2       51.96       57.83      4.39 o
  14  11  -2        7.60        8.85      4.08 o
  15  11  -2        1.23        1.00      3.66 o
   0  12  -2      161.40      165.16      5.68 o
   1  12  -2       23.18       24.00      1.72 o
   2  12  -2       57.25       55.00      3.14 o
   3  12  -2       55.02       56.91      2.51 o
   4  12  -2       45.49       43.45      2.33 o
   5  12  -2        1.25        2.19      1.53 o
   6  12  -2        4.43        2.83      1.58 o
   7  12  -2       10.65       12.41      1.89 o
   8  12  -2        8.75        8.11      1.86 o
   9  12  -2        7.17        5.22      1.83 o
  10  12  -2       54.94       55.95      3.24 o
  11  12  -2        3.51        6.89      2.08 o
  12  12  -2       14.31       13.87      2.68 o
  13  12  -2        2.84        1.89      2.68 o
  14  12  -2       20.42       23.21      7.61 o
   1  13  -2       94.17       89.82      2.82 o
   2  13  -2       71.18       70.70      2.61 o
   3  13  -2       21.28       21.63      1.82 o
   4  13  -2       25.55       28.25      2.05 o
   5  13  -2       35.38       33.13      2.50 o
   6  13  -2        7.71       11.74      1.87 o
   7  13  -2       25.86       30.44      2.37 o
   8  13  -2       49.29       52.43      3.03 o
   9  13  -2       15.29       13.56      2.19 o
  10  13  -2        2.05        2.44      1.92 o
  11  13  -2       15.80       16.05      2.47 o
  12  13  -2       11.74        6.70      2.82 o
   0  14  -2       52.48       57.32      3.12 o
   1  14  -2       21.59       19.86      1.48 o
   2  14  -2       21.54       23.99      1.66 o
   3  14  -2       13.54       13.53      1.63 o
   4  14  -2       28.20       27.26      2.89 o
   5  14  -2       14.69       19.26      1.99 o
   6  14  -2        8.56       10.50      2.18 o
   7  14  -2        7.11        9.50      1.95 o
   8  14  -2        5.92        7.76      2.01 o
   9  14  -2        3.40        2.74      2.08 o
  10  14  -2       25.40       28.62      2.79 o
  11  14  -2        1.87       -1.32      3.51 o
   1  15  -2       32.41       37.46      2.82 o
   2  15  -2       14.32       17.72      2.78 o
   3  15  -2       11.96       14.60      1.75 o
   4  15  -2        9.57       10.91      1.64 o
   5  15  -2        6.67        6.78      1.74 o
   6  15  -2        2.66        4.21      1.82 o
   7  15  -2        1.18       -0.15      1.77 o
   8  15  -2       17.16       19.83      2.89 o
   0  16  -2        0.39        6.83      6.05 o
   1  16  -2        4.98        1.37      4.00 o
   2  16  -2        9.84        6.78      4.68 o
   3  16  -2       13.33        9.44      4.48 o
   4  16  -2        2.36       -0.33      2.93 o
   5  16  -2       29.12       25.55      3.45 o
   6  16  -2       15.06        5.58      3.99 o
   2   0  -1     3064.36     2921.57     42.14 o
   4   0  -1     5825.94     5472.29     84.68 o
   6   0  -1     2796.26     2622.13     55.78 o
   8   0  -1      661.03      677.87     17.43 o
  10   0  -1      101.35       89.71      4.11 o
  12   0  -1     1081.92     1051.30     23.73 o
  14   0  -1       54.25       55.85      4.50 o
  16   0  -1      217.09      218.15      8.98 o
  18   0  -1       33.38       37.34      4.36 o
   0   1  -1     7021.81     6260.06    124.76 o
   1   1  -1       52.16       60.14      0.92 o
   2   1  -1     3019.63     2916.95     29.24 o
   3   1  -1     3975.94     3896.33     39.35 o
   4   1  -1      204.86      227.83      2.66 o
   5   1  -1      256.45      279.01      3.64 o
   6   1  -1     1017.00     1095.73     12.44 o
   7   1  -1      367.60      364.52      5.82 o
   8   1  -1      554.96      547.14      9.08 o
   9   1  -1      107.32      107.21      2.66 o
  10   1  -1      197.46      183.67      3.50 o
  11   1  -1      130.68      126.70      3.03 o
  12   1  -1      417.11      400.92      8.20 o
  13   1  -1       36.76       36.48      3.03 o
  14   1  -1      120.41      114.24      3.75 o
  15   1  -1       62.94       66.19      3.12 o
  16   1  -1       51.45       55.91      3.00 o
  17   1  -1        2.03        3.41      1.91 o
  18   1  -1       40.37       39.32      3.50 o
  19   1  -1       17.28       21.34      3.84 o
  20   1  -1        1.00        4.71      5.03 o
   1   2  -1     2086.45     2060.01     23.16 o
   2   2  -1     5896.04     5867.60     56.13 o
   3   2  -1     3148.12     3082.71     29.04 o
   4   2  -1     1480.28     1440.29     15.15 o
   5   2  -1     1293.62     1353.10     14.68 o
   6   2  -1      286.07      291.60      3.59 o
   7   2  -1      457.42      491.61      6.26 o
   8   2  -1      430.52      418.95      5.99 o
   9   2  -1     1440.13     1418.19     20.56 o
  10   2  -1       17.40       20.25      1.45 o
  11   2  -1      114.79      124.38      3.30 o
  12   2  -1      242.38      242.30      4.88 o
  13   2  -1      437.56      429.42      8.17 o
  14   2  -1      105.08      101.69      3.56 o
  15   2  -1       75.23       65.42      3.08 o
  16   2  -1        1.20       -0.42      1.71 o
  17   2  -1       13.51       11.51      2.55 o
  18   2  -1       10.79        5.53      3.63 o
  19   2  -1        6.28        5.02      3.24 o
  20   2  -1        8.46        6.86      3.52 o
   0   3  -1    10045.86     9525.01    137.60 o
   1   3  -1     2842.42     2856.62     30.27 o
   2   3  -1     3961.57     3861.01     42.28 o
   3   3  -1     1275.45     1348.24     14.38 o
   4   3  -1      827.62      847.07      9.65 o
   5   3  -1      637.81      629.58      7.37 o
   6   3  -1     1019.59     1090.28     12.50 o
   7   3  -1      180.05      169.40      2.49 o
   8   3  -1      755.34      755.68      9.26 o
   9   3  -1       75.78       77.99      2.15 o
  10   3  -1      375.06      359.10      6.32 o
  11   3  -1       21.59       22.14      1.77 o
  12   3  -1      358.13      348.06      6.38 o
  13   3  -1       21.09       22.10      2.03 o
  14   3  -1        7.77        7.83      1.91 o
  15   3  -1       84.45       87.73      4.06 o
  16   3  -1        5.07        6.39      2.27 o
  17   3  -1       23.81       30.65      3.84 o
  18   3  -1        4.56       10.02      3.33 o
  19   3  -1       10.42        6.73      3.42 o
  20   3  -1        3.96        5.24      3.40 o
   1   4  -1     1577.72     1638.41     15.88 o
   2   4  -1      477.86      501.24      5.31 o
   3   4  -1       85.17       83.75      1.55 o
   4   4  -1      451.48      469.41      6.46 o
   5   4  -1      172.31      190.26      2.78 o
   6   4  -1      556.66      570.71      6.74 o
   7   4  -1        2.73        4.26      0.80 o
   8   4  -1      259.13      280.53      3.97 o
   9   4  -1      194.98      207.65      3.52 o
  10   4  -1      249.26      246.62      4.76 o
  11   4  -1       52.42       54.20      2.97 o
  12   4  -1        5.01        2.83      1.32 o
  13   4  -1        1.40        1.07      1.54 o
  14   4  -1       32.19       37.18      3.14 o
  15   4  -1       25.18       18.87      3.20 o
  16   4  -1       33.70       33.68      4.45 o
  17   4  -1        7.92        8.12      3.09 o
  18   4  -1       10.07        9.36      3.31 o
  19   4  -1        4.40        7.19      3.52 o
   0   5  -1      474.00      483.80      9.42 o
   1   5  -1      157.02      155.32      2.48 o
   2   5  -1      934.62      961.53     11.81 o
   3   5  -1     1584.46     1640.88     18.92 o
   4   5  -1     2113.39     2295.76     26.61 o
   5   5  -1     2262.36     2276.56     27.01 o
   6   5  -1       86.96       82.76      1.76 o
   7   5  -1      779.96      777.86      9.62 o
   8   5  -1        2.34        1.88      0.84 o
   9   5  -1      162.91      168.51      3.54 o
  10   5  -1       63.39       66.79      2.45 o
  11   5  -1       17.55       17.06      1.60 o
  12   5  -1       20.71       19.22      1.83 o
  13   5  -1       16.83       13.72      2.38 o
  14   5  -1       16.56       19.09      3.52 o
  15   5  -1        5.94        8.83      3.60 o
  16   5  -1      223.55      221.12      8.11 o
  17   5  -1        1.94       -0.33      2.85 o
  18   5  -1       71.81       73.58      5.37 o
  19   5  -1       23.86       29.70      4.17 o
   1   6  -1      124.49      128.34      2.10 o
   2   6  -1      724.97      790.30     10.75 o
   3   6  -1      611.12      578.38      7.24 o
   4   6  -1      129.53      134.07      2.07 o
   5   6  -1      107.34      117.28      2.03 o
   6   6  -1      435.97      409.92      5.98 o
   7   6  -1      186.02      193.75      3.14 o
   8   6  -1      153.72      144.85      2.75 o
   9   6  -1       55.44       69.55      1.95 o
  10   6  -1       47.07       44.23      1.88 o
  11   6  -1      298.70      296.74      6.33 o
  12   6  -1        6.62       10.04      2.02 o
  13   6  -1       57.89       59.25      3.93 o
  14   6  -1       15.15       14.63      3.91 o
  15   6  -1       30.11       22.32      3.34 o
  16   6  -1        7.58       10.45      3.91 o
  17   6  -1        4.66       10.76      3.24 o
  18   6  -1       15.82       12.00      3.45 o
  19   6  -1       13.63        8.95      3.46 o
   0   7  -1      414.52      437.00      8.78 o
   1   7  -1      105.24      110.41      1.95 o
   2   7  -1      407.78      432.05      6.16 o
   3   7  -1      250.68      250.97      3.96 o
   4   7  -1      159.33      164.18      2.59 o
   5   7  -1      223.77      226.45      3.87 o
   6   7  -1       37.13       38.62      1.56 o
   7   7  -1      119.44      132.81      2.46 o
   8   7  -1        0.73        1.12      0.84 o
   9   7  -1       64.94       72.36      3.19 o
  10   7  -1       59.37       48.28      2.86 o
  11   7  -1       34.54       33.90      2.61 o
  12   7  -1       36.11       38.11      2.79 o
  13   7  -1       80.05       84.19      4.66 o
  14   7  -1        0.13        1.23      2.57 o
  15   7  -1       22.33       35.15      6.88 o
  16   7  -1       23.14       25.85      3.57 o
  17   7  -1        1.65       -2.76      2.76 o
  18   7  -1       17.52       16.78      3.83 o
   1   8  -1     1116.79     1132.05     15.04 o
   2   8  -1      433.87      445.04      6.37 o
   3   8  -1      443.70      449.89      6.54 o
   4   8  -1       53.97       56.87      1.86 o
   5   8  -1       51.91       49.92      1.64 o
   6   8  -1       74.84       78.81      2.02 o
   7   8  -1       19.92       15.99      1.47 o
   8   8  -1      120.32      123.69      3.78 o
   9   8  -1        9.22       13.29      1.75 o
  10   8  -1      381.15      357.82      7.89 o
  11   8  -1       89.19       89.74      3.79 o
  12   8  -1      100.42       85.07      3.91 o
  13   8  -1       19.50       23.48      3.39 o
  14   8  -1        6.57        3.55      3.22 o
  15   8  -1        2.25        2.14      2.47 o
  16   8  -1        3.74        1.83      2.71 o
  17   8  -1        7.42       10.30      3.29 o
   0   9  -1      133.81      130.11      3.19 o
   1   9  -1       28.68       27.74      1.02 o
   2   9  -1      113.33      112.71      2.12 o
   3   9  -1      337.92      344.28      5.22 o
   4   9  -1      127.43      137.84      2.65 o
   5   9  -1       80.73       82.10      2.16 o
   6   9  -1       79.83       79.61      2.29 o
   7   9  -1      113.19      115.08      3.58 o
   8   9  -1      128.07      109.71      3.59 o
   9   9  -1       57.78       56.58      3.56 o
  10   9  -1       41.59       38.00      2.47 o
  11   9  -1       25.66       23.42      2.90 o
  12   9  -1        6.53        7.01      2.04 o
  13   9  -1        4.60        3.06      2.59 o
  14   9  -1        3.42        0.67      2.37 o
  15   9  -1        1.34        0.17      2.50 o
  16   9  -1        5.45        4.62      2.85 o
  17   9  -1       21.74       22.78      3.68 o
   1  10  -1       88.95       96.00      1.92 o
   2  10  -1      199.29      193.33      3.51 o
   3  10  -1        1.89        1.90      0.94 o
   4  10  -1        6.34        5.24      0.96 o
   5  10  -1       65.17       61.37      2.20 o
   6  10  -1       11.24        8.46      1.47 o
   7  10  -1      426.81      379.71      8.16 o
   8  10  -1        0.32       -0.59      1.39 o
   9  10  -1       19.42       22.90      2.08 o
  10  10  -1       23.93       20.72      2.14 o
  11  10  -1        9.40       12.23      2.15 o
  12  10  -1        2.16        4.82      2.17 o
  13  10  -1        2.92        5.26      2.44 o
  14  10  -1        9.88       10.37      2.85 o
  15  10  -1       21.19       18.67      3.72 o
  16  10  -1       18.66       22.19      3.54 o
   0  11  -1      502.70      491.73      9.85 o
   1  11  -1       77.48       75.62      1.58 o
   2  11  -1      116.77      112.07      2.13 o
   3  11  -1       19.41       20.87      1.13 o
   4  11  -1       59.06       61.31      2.13 o
   5  11  -1       22.96       21.59      1.70 o
   6  11  -1       35.60       36.53      3.65 o
   7  11  -1       61.15       59.86      2.72 o
   8  11  -1       10.21        8.45      1.71 o
   9  11  -1        6.20        6.38      1.70 o
  10  11  -1        3.01        4.07      1.80 o
  11  11  -1       10.93        9.58      2.26 o
  12  11  -1       19.02       16.26      2.43 o
  13  11  -1       31.16       30.20      4.05 o
  14  11  -1       34.19       38.94      3.81 o
  15  11  -1       16.85       15.82      3.21 o
   1  12  -1      215.27      223.56      4.71 o
   2  12  -1       48.36       54.74      1.57 o
   3  12  -1      188.05      196.31      4.59 o
   4  12  -1       37.14       38.17      2.00 o
   5  12  -1      122.45      123.88      4.11 o
   6  12  -1        9.09        7.04      1.61 o
   7  12  -1        1.93        2.46      1.48 o
   8  12  -1        7.02       10.42      1.77 o
   9  12  -1        2.99        1.55      1.67 o
  10  12  -1        2.30        0.87      1.79 o
  11  12  -1        2.02        0.80      1.92 o
  12  12  -1        6.58        6.55      3.11 o
  13  12  -1       42.74       49.33      3.93 o
  14  12  -1       56.02       63.62      4.52 o
   0  13  -1       37.34       32.38      7.22 o
   1  13  -1      136.83      106.65      8.49 o
   2  13  -1        7.69        7.78      1.53 o
   3  13  -1       46.27       45.28      2.97 o
   4  13  -1        3.37        4.66      1.29 o
   5  13  -1        9.26        7.45      1.48 o
   6  13  -1        1.19        0.60      1.37 o
   7  13  -1        5.11        3.95      1.70 o
   8  13  -1       11.42       13.53      1.93 o
   9  13  -1        3.68        2.48      1.82 o
  10  13  -1       40.48       41.96      3.04 o
  11  13  -1       31.57       25.05      3.22 o
  12  13  -1       11.23       16.31      2.99 o
  13  13  -1        3.72        3.28      2.55 o
   1  14  -1       35.26       40.27      5.91 o
   2  14  -1       18.23       22.30      4.88 o
   3  14  -1       16.47       16.42      2.03 o
   4  14  -1       26.04       26.49      1.64 o
   5  14  -1       20.90       23.15      1.81 o
   6  14  -1       33.23       36.29      2.22 o
   7  14  -1       18.23       15.18      1.89 o
   8  14  -1       28.41       23.67      2.34 o
   9  14  -1       15.54       19.55      2.35 o
  10  14  -1       19.59       18.26      2.47 o
  11  14  -1        7.46        7.52      2.43 o
   0  15  -1      171.02      165.21     14.63 o
   1  15  -1       15.38       13.04      5.07 o
   2  15  -1       99.05      103.98      8.90 o
   3  15  -1        7.20        9.70      2.12 o
   4  15  -1        4.78        5.83      2.06 o
   5  15  -1       37.14       46.06      2.93 o
   6  15  -1       18.29       20.59      1.91 o
   7  15  -1        2.63        3.28      1.79 o
   8  15  -1       15.06       14.37      2.21 o
   9  15  -1        4.84        9.83      2.14 o
   1  16  -1       33.53       30.64      5.83 o
   2  16  -1       13.99       15.38      4.94 o
   3  16  -1        6.95       13.01      4.68 o
   4  16  -1       42.50       42.36      6.62 o
   5  16  -1        7.43        5.19      1.94 o
   6  16  -1       16.60       16.91      3.57 o
   0  17  -1        5.08        5.66      6.05 o
   1  17  -1        7.51        5.82      4.07 o
   2   0   0     9305.44     7787.49    180.69 o
   4   0   0     1977.23     1962.49     30.82 o
   6   0   0       82.46      105.20      2.68 o
   8   0   0      819.92      766.00     17.19 o
  10   0   0      332.60      339.38      9.04 o
  12   0   0       61.30       57.38      3.75 o
  14   0   0      612.08      634.60     15.90 o
  16   0   0        0.02        2.32      2.44 o
  18   0   0        1.51        6.82      3.67 o
   1   1   0        1.58        0.03      0.07 o
   2   1   0      758.83      730.31      6.82 o
   3   1   0     1899.47     1895.83     17.91 o
   4   1   0     1799.21     1865.78     18.77 o
   5   1   0      104.49      113.16      1.64 o
   6   1   0      100.95      102.24      2.74 o
   7   1   0        1.92        2.08      0.70 o
   8   1   0      526.65      514.81      8.41 o
   9   1   0      184.88      201.85      4.29 o
  10   1   0       28.24       27.53      1.84 o
  11   1   0       97.56       97.26      3.10 o
  12   1   0       55.53       51.63      2.51 o
  13   1   0      181.94      188.21      4.71 o
  14   1   0      292.98      276.61      6.10 o
  15   1   0       23.32       26.06      2.31 o
  16   1   0       15.10       18.79      2.24 o
  17   1   0        0.00       -1.81      1.81 o
  18   1   0       14.84       12.15      3.05 o
  19   1   0        1.33       -0.04      3.66 o
  20   1   0        1.79        1.40      6.34 o
   0   2   0     4781.17     4329.65    160.92 o
   1   2   0     1002.54      912.03      9.92 o
   2   2   0        1.76        1.31      0.20 o
   3   2   0    20150.17    17161.58    166.06 o
   4   2   0      112.67      133.87      1.67 o
   5   2   0      796.93      778.44      8.67 o
   6   2   0      304.33      280.65      3.70 o
   7   2   0     1242.39     1246.01     16.02 o
   8   2   0     1111.80     1111.19     16.13 o
   9   2   0       65.38       74.59      2.25 o
  10   2   0      477.55      449.65      7.39 o
  11   2   0      285.20      287.05      5.83 o
  12   2   0       21.90       23.49      2.01 o
  13   2   0       74.89       78.75      3.06 o
  14   2   0        0.98        0.20      1.58 o
  15   2   0        7.83        7.19      2.04 o
  16   2   0        3.48        3.80      2.09 o
  17   2   0       10.51        9.07      2.43 o
  18   2   0        4.21        1.51      2.91 o
  19   2   0       17.72       22.38      4.69 o
  20   2   0        9.64        4.94      3.43 o
   1   3   0     1493.12     1586.64     22.33 o
   2   3   0      731.67      798.60      8.08 o
   3   3   0    10455.21    10142.56    106.19 o
   4   3   0     5201.98     5176.99     60.92 o
   5   3   0     1318.86     1474.56     16.49 o
   6   3   0     5216.07     5105.61     57.66 o
   7   3   0      369.74      352.17      4.79 o
   8   3   0       14.18       20.89      1.26 o
   9   3   0      633.34      673.33     10.83 o
  10   3   0       91.82       69.52      2.53 o
  11   3   0       14.62       16.01      1.81 o
  12   3   0       98.01      100.12      3.28 o
  13   3   0      130.73      135.75      4.22 o
  14   3   0      255.36      242.16      6.04 o
  15   3   0       10.04        9.56      2.27 o
  16   3   0      192.07      191.65      6.00 o
  17   3   0      167.15      180.62      7.46 o
  18   3   0        7.08       12.95      3.38 o
  19   3   0       10.49       14.74      4.47 o
  20   3   0        0.02        1.25      3.16 o
   0   4   0      773.13      784.91     35.11 o
   1   4   0        7.86       12.26      0.69 o
   2   4   0      762.74      806.53      9.02 o
   3   4   0       26.43       34.81      0.75 o
   4   4   0      861.26      927.73     11.37 o
   5   4   0      340.25      346.97      4.51 o
   6   4   0      247.06      263.43      3.55 o
   7   4   0      210.95      251.00      3.67 o
   8   4   0       23.06       24.77      1.25 o
   9   4   0        9.25       11.24      1.31 o
  10   4   0       15.91       12.48      1.51 o
  11   4   0        0.22        1.33      1.61 o
  12   4   0       63.51       65.17      2.70 o
  13   4   0      230.32      228.88      6.59 o
  14   4   0       10.80       13.57      2.25 o
  15   4   0       38.73       35.63      3.62 o
  16   4   0       44.74       55.06      5.36 o
  17   4   0        0.13        2.63      3.72 o
  18   4   0        0.07       -1.48      3.13 o
  19   4   0        0.10        3.47      3.82 o
   1   5   0      681.11      663.03     11.59 o
   2   5   0      320.95      289.48      4.10 o
   3   5   0     1451.16     1495.75     18.67 o
   4   5   0      339.60      327.33      4.20 o
   5   5   0      892.77      919.24     11.39 o
   6   5   0       51.53       53.83      1.64 o
   7   5   0     1191.02     1295.77     15.87 o
   8   5   0       12.53        8.79      0.99 o
   9   5   0      938.84      981.94     12.07 o
  10   5   0        9.79        7.42      1.31 o
  11   5   0       84.15       92.12      2.98 o
  12   5   0      308.95      307.97      6.20 o
  13   5   0       72.08       70.28      3.33 o
  14   5   0        7.15        4.59      2.36 o
  15   5   0       18.59       20.84      3.12 o
  16   5   0       14.80       15.70      3.35 o
  17   5   0       17.49       24.41      4.42 o
  18   5   0        1.02       -1.02      2.95 o
  19   5   0        0.45        1.34      3.64 o
   0   6   0      139.85      110.79      7.80 o
   1   6   0     1096.28     1040.80     17.98 o
   2   6   0        6.29        5.23      0.60 o
   3   6   0       40.71       44.23      1.28 o
   4   6   0     1147.83     1327.69     16.08 o
   5   6   0       11.88        9.85      0.81 o
   6   6   0      566.04      587.10      7.37 o
   7   6   0       84.94       77.32      1.87 o
   8   6   0      243.45      257.84      5.24 o
   9   6   0       29.25       32.07      1.58 o
  10   6   0      278.98      264.31      4.98 o
  11   6   0       12.56       12.36      1.61 o
  12   6   0        4.33        6.71      2.27 o
  13   6   0        8.36        7.82      2.46 o
  14   6   0       21.44       16.99      2.99 o
  15   6   0        2.71        0.55      2.38 o
  16   6   0      157.01      169.05      7.13 o
  17   6   0       22.37       20.10      3.53 o
  18   6   0       13.98       17.16      4.19 o
  19   6   0       52.13       51.24      9.37 o
   1   7   0     1159.91     1178.49     20.38 o
   2   7   0      433.91      489.21      6.75 o
   3   7   0       36.16       36.93      1.41 o
   4   7   0      353.16      405.58      5.94 o
   5   7   0        5.39        5.26      0.87 o
   6   7   0        0.21        0.03      0.70 o
   7   7   0       75.17       71.56      1.75 o
   8   7   0      111.75      112.30      2.31 o
   9   7   0      122.96      130.67      4.21 o
  10   7   0      269.54      256.81      8.38 o
  11   7   0        1.44        0.27      1.56 o
  12   7   0       20.18       24.25      2.90 o
  13   7   0        8.34       16.55      2.82 o
  14   7   0       58.81       45.38      5.57 o
  15   7   0       29.50       29.43      3.48 o
  16   7   0        6.28        1.76      2.71 o
  17   7   0        1.82        0.09      2.71 o
  18   7   0        7.09        9.74      3.36 o
   0   8   0      385.67      359.10     19.51 o
   1   8   0       30.88       28.45      1.12 o
   2   8   0      279.20      286.28      4.18 o
   3   8   0       95.64       88.38      1.82 o
   4   8   0       59.93       61.76      1.70 o
   5   8   0      189.55      207.27      3.60 o
   6   8   0       95.54       94.08      2.12 o
   7   8   0      105.32      104.82      2.29 o
   8   8   0       32.98       22.71      2.18 o
   9   8   0       23.09       28.95      2.33 o
  10   8   0        0.91        0.95      1.56 o
  11   8   0        7.54        4.57      1.79 o
  12   8   0      100.23       98.95      4.74 o
  13   8   0        0.55       -1.03      2.00 o
  14   8   0       25.91       31.72      3.34 o
  15   8   0       29.10       33.91      4.62 o
  16   8   0       16.79       16.30      3.63 o
  17   8   0        0.63        2.56      2.86 o
  18   8   0        9.01        6.70      3.13 o
   1   9   0       15.64       16.38      1.28 o
   2   9   0        0.53        0.74      0.80 o
   3   9   0       24.69       35.08      1.19 o
   4   9   0      163.85      163.65      2.95 o
   5   9   0       51.77       61.75      1.82 o
   6   9   0       39.34       50.01      1.87 o
   7   9   0        1.22        0.89      1.21 o
   8   9   0        0.24       -0.21      1.45 o
   9   9   0       97.36       90.73      4.23 o
  10   9   0        8.22        4.47      1.80 o
  11   9   0      182.39      171.81      5.42 o
  12   9   0       12.79       13.33      2.58 o
  13   9   0      172.85      171.19      6.47 o
  14   9   0       26.10       18.99      3.05 o
  15   9   0        8.64        5.94      2.70 o
  16   9   0       15.60       17.98      3.74 o
  17   9   0        7.33        7.28      3.11 o
   0  10   0       20.51       24.77      5.66 o
   1  10   0        0.06       -0.59      0.92 o
   2  10   0       12.03       15.57      1.39 o
   3  10   0      130.79      110.19      2.22 o
   4  10   0      116.96      123.02      3.03 o
   5  10   0      308.24      316.98      6.89 o
   6  10   0      143.01      150.52      3.40 o
   7  10   0       20.50       18.22      1.86 o
   8  10   0      163.61      131.19      4.22 o
   9  10   0        0.06       -1.47      1.47 o
  10  10   0        4.72        1.70      1.65 o
  11  10   0       12.48       14.40      2.18 o
  12  10   0       44.83       51.35      3.64 o
  13  10   0        1.21       -0.36      2.20 o
  14  10   0        2.48       -0.22      2.43 o
  15  10   0        0.01       -2.39      2.49 o
  16  10   0        2.30        5.85      2.93 o
   1  11   0      161.14      161.90      8.78 o
   2  11   0        0.07        1.72      0.96 o
   3  11   0        0.01        0.10      0.66 o
   4  11   0        1.66        2.25      0.82 o
   5  11   0        6.77        5.72      1.07 o
   6  11   0        8.60        5.26      1.39 o
   7  11   0        9.12        9.27      1.67 o
   8  11   0       68.10       58.58      2.93 o
   9  11   0       52.33       48.52      2.84 o
  10  11   0       95.46       87.29      4.54 o
  11  11   0        1.56        0.75      2.02 o
  12  11   0        1.29        3.16      2.20 o
  13  11   0        5.38        3.14      2.41 o
  14  11   0       23.80       26.14      3.38 o
  15  11   0        7.56        4.85      2.79 o
   0  12   0       43.33       46.23      7.80 o
   1  12   0       34.46       37.30      5.03 o
   2  12   0       14.83       19.27      1.20 o
   3  12   0       82.68       78.54      2.42 o
   4  12   0        4.47        4.12      0.91 o
   5  12   0      304.74      286.29      6.18 o
   6  12   0        1.87        0.76      1.35 o
   7  12   0        1.53        0.23      1.42 o
   8  12   0       17.09       19.39      2.05 o
   9  12   0        0.60        0.04      1.63 o
  10  12   0       21.64       22.73      2.39 o
  11  12   0        3.90        2.29      2.16 o
  12  12   0        9.27        9.69      2.62 o
  13  12   0        1.68        2.78      2.43 o
  14  12   0        5.39        5.91      2.77 o
   1  13   0        3.05        4.96      3.22 o
   2  13   0       79.86       83.42      4.13 o
   3  13   0       63.38       60.04      2.83 o
   4  13   0        5.52        6.67      1.26 o
   5  13   0       62.18       56.49      3.30 o
   6  13   0       16.07       17.75      1.71 o
   7  13   0      103.57      105.29      4.81 o
   8  13   0       14.21        9.38      1.84 o
   9  13   0       31.35       29.74      2.49 o
  10  13   0        0.02       -0.76      1.97 o
  11  13   0       24.38       35.23      3.15 o
  12  13   0        7.73        8.78      3.07 o
  13  13   0       14.46       14.06      3.40 o
   0  14   0       33.84       44.67      8.39 o
   1  14   0       57.41       62.66     10.63 o
   2  14   0       26.22       28.38      5.17 o
   3  14   0        4.17        3.51      1.42 o
   4  14   0       48.45       55.45      3.08 o
   5  14   0        7.21        7.27      1.40 o
   6  14   0        5.71        4.24      1.48 o
   7  14   0        0.56       -0.61      1.54 o
   8  14   0       37.94       34.51      3.52 o
   9  14   0        0.01        0.21      2.26 o
  10  14   0       11.72        9.83      2.86 o
  11  14   0        1.82        6.68      2.50 o
   1  15   0      134.46      130.28     10.24 o
   2  15   0       62.90       64.56     10.34 o
   3  15   0        0.03       -3.71      3.71 o
   4  15   0        0.73        0.02      1.65 o
   5  15   0       19.05       20.69      5.93 o
   6  15   0        0.02        0.16      1.43 o
   7  15   0        0.10       -0.61      1.63 o
   8  15   0        0.01       -1.21      2.28 o
   9  15   0       13.19       16.92      2.42 o
   5  16   0        3.99        4.03      2.83 o
   6  16   0        7.60        3.77      2.61 o
   7  16   0        7.12        1.98      2.72 o
   2   0   1     3033.95     2942.57     44.72 o
   4   0   1     5867.41     5476.21     78.61 o
   6   0   1     2842.56     2780.07     50.48 o
   8   0   1      642.09      680.99     18.19 o
  10   0   1      100.34       94.18      4.94 o
  12   0   1     1077.98     1031.05     23.68 o
  14   0   1       50.60       55.21      3.98 o
  16   0   1      220.06      224.43      8.01 o
  18   0   1       33.12       39.30      6.08 o
   0   1   1     6917.75     6179.39    109.36 o
   1   1   1       53.10       62.46      0.93 o
   2   1   1     2939.39     2829.73     29.23 o
   3   1   1     3966.19     3862.15     39.39 o
   4   1   1      198.65      220.92      2.85 o
   5   1   1      262.25      283.48      3.97 o
   6   1   1     1006.10     1081.46     13.44 o
   7   1   1      362.34      355.48      6.25 o
   8   1   1      561.09      548.41      9.05 o
   9   1   1      105.95      105.29      2.98 o
  10   1   1      188.77      174.49      4.17 o
  11   1   1      130.48      120.63      3.56 o
  12   1   1      419.77      416.22      9.60 o
  13   1   1       36.35       31.88      2.45 o
  14   1   1      120.49      116.42      3.80 o
  15   1   1       62.59       62.74      4.72 o
  16   1   1       51.62       51.97      2.98 o
  17   1   1        2.01        1.35      1.87 o
  18   1   1       39.11       39.35      4.53 o
  19   1   1       17.25       16.15      3.65 o
  20   1   1        1.13        1.81      4.72 o
   1   2   1     2052.50     2017.48     24.02 o
   2   2   1     5909.04     5845.48     61.04 o
   3   2   1     3176.61     3102.14     31.49 o
   4   2   1     1500.69     1459.28     16.18 o
   5   2   1     1292.74     1355.43     16.35 o
   6   2   1      267.92      263.28      4.01 o
   7   2   1      456.23      483.46      7.28 o
   8   2   1      431.29      416.29      7.22 o
   9   2   1     1443.80     1455.77     21.86 o
  10   2   1       17.81       18.07      1.73 o
  11   2   1      114.16      121.61      3.97 o
  12   2   1      242.64      240.77      5.39 o
  13   2   1      439.51      430.52     10.18 o
  14   2   1      101.79       97.52      3.94 o
  15   2   1       75.66       72.69      3.32 o
  16   2   1        1.12        0.31      1.88 o
  17   2   1       13.53        9.49      2.51 o
  18   2   1       10.62        4.52      3.11 o
  19   2   1        6.35        9.32      5.21 o
  20   2   1        8.49       10.34      3.69 o
   0   3   1    10086.08     9454.82    146.75 o
   1   3   1     2848.05     2855.78     31.27 o
   2   3   1     3911.68     3896.90     45.43 o
   3   3   1     1247.37     1341.74     14.30 o
   4   3   1      829.86      844.30     10.36 o
   5   3   1      619.36      621.89      7.94 o
   6   3   1     1009.20     1093.73     13.48 o
   7   3   1      173.81      157.37      2.84 o
   8   3   1      749.32      731.46     10.60 o
   9   3   1       78.10       84.99      3.13 o
  10   3   1      391.24      378.00      6.87 o
  11   3   1       21.30       17.58      1.86 o
  12   3   1      364.78      366.59      7.04 o
  13   3   1       20.64       22.35      2.06 o
  14   3   1        7.61        5.54      1.91 o
  15   3   1       82.67       90.45      4.57 o
  16   3   1        5.02        1.45      2.18 o
  17   3   1       23.80       28.49      4.84 o
  18   3   1        4.97        6.07      3.53 o
  19   3   1       10.54       13.16      3.64 o
  20   3   1        4.19        2.13      3.32 o
   1   4   1     1551.40     1627.26     16.74 o
   2   4   1      494.56      518.46      5.61 o
   3   4   1       80.64       81.63      1.82 o
   4   4   1      480.41      494.56      6.68 o
   5   4   1      171.79      186.37      3.03 o
   6   4   1      532.36      538.14      7.23 o
   7   4   1        2.01        2.43      0.85 o
   8   4   1      256.75      281.13      4.67 o
   9   4   1      195.71      199.83      3.92 o
  10   4   1      251.88      241.21      5.10 o
  11   4   1       56.53       58.58      2.54 o
  12   4   1        5.03        3.30      1.54 o
  13   4   1        1.44       -0.83      1.51 o
  14   4   1       30.70       35.42      3.17 o
  15   4   1       25.54       20.57      3.97 o
  16   4   1       32.32       36.56      6.70 o
  17   4   1        7.81       11.26      3.34 o
  18   4   1       10.04        7.89      4.14 o
  19   4   1        4.32       10.63      3.54 o
   0   5   1      472.90      488.11     10.30 o
   1   5   1      161.47      159.14      2.66 o
   2   5   1      956.85      987.85     12.26 o
   3   5   1     1592.64     1633.59     20.59 o
   4   5   1     2115.96     2332.77     30.32 o
   5   5   1     2238.09     2225.84     27.88 o
   6   5   1       91.28       86.74      2.20 o
   7   5   1      790.74      788.67     10.43 o
   8   5   1        1.54        1.65      1.01 o
   9   5   1      166.87      168.41      3.49 o
  10   5   1       67.26       70.95      3.06 o
  11   5   1       17.06       13.37      1.72 o
  12   5   1       20.41       16.23      2.17 o
  13   5   1       17.77       13.19      2.44 o
  14   5   1       16.74       16.83      2.93 o
  15   5   1        6.10        6.79      3.24 o
  16   5   1      224.71      227.69      8.26 o
  17   5   1        1.69        6.49      3.19 o
  18   5   1       72.90       76.15      5.51 o
  19   5   1       24.20       24.02      4.10 o
   1   6   1      112.18      114.56      2.11 o
   2   6   1      731.58      802.82     11.22 o
   3   6   1      606.47      574.01      7.88 o
   4   6   1      132.24      135.20      2.13 o
   5   6   1      106.63      114.30      2.15 o
   6   6   1      441.06      415.87      5.85 o
   7   6   1      194.11      204.41      3.46 o
   8   6   1      152.84      145.80      2.98 o
   9   6   1       51.21       65.36      2.13 o
  10   6   1       47.71       43.94      2.15 o
  11   6   1      297.20      285.69      6.87 o
  12   6   1        6.77       11.70      2.53 o
  13   6   1       57.17       51.99      3.92 o
  14   6   1       14.75        8.49      3.93 o
  15   6   1       30.09       24.74      4.12 o
  16   6   1        7.40        2.44      2.80 o
  17   6   1        4.65        6.83      3.05 o
  18   6   1       15.69       16.44      3.73 o
  19   6   1       13.19       13.91      3.75 o
   0   7   1      406.20      451.53     10.26 o
   1   7   1      109.34      110.20      1.94 o
   2   7   1      412.79      439.42      6.37 o
   3   7   1      259.98      265.44      4.12 o
   4   7   1      158.44      168.17      2.65 o
   5   7   1      235.30      242.45      3.82 o
   6   7   1       36.72       38.34      1.35 o
   7   7   1      125.62      142.87      2.62 o
   8   7   1        0.43       -0.48      0.90 o
   9   7   1       62.64       57.76      3.16 o
  10   7   1       59.05       47.48      4.05 o
  11   7   1       35.10       31.20      3.10 o
  12   7   1       35.99       29.03      3.16 o
  13   7   1       81.98       87.83      7.09 o
  14   7   1        0.10        2.58      2.87 o
  15   7   1       23.08       26.98      6.01 o
  16   7   1       23.85       30.78      6.64 o
  17   7   1        1.54       -2.03      2.91 o
  18   7   1       17.90       16.90      3.78 o
   1   8   1     1117.74     1122.12     15.01 o
   2   8   1      437.03      452.24      6.59 o
   3   8   1      450.73      462.16      6.79 o
   4   8   1       53.23       57.66      2.04 o
   5   8   1       51.96       52.89      1.72 o
   6   8   1       74.95       77.29      2.09 o
   7   8   1       18.42       16.26      1.66 o
   8   8   1      120.32      118.11      4.52 o
   9   8   1        9.44       13.76      2.21 o
  10   8   1      381.77      350.49      9.85 o
  11   8   1       86.47       85.09      4.33 o
  12   8   1      101.18       90.18      7.63 o
  13   8   1       19.90       23.93      3.66 o
  14   8   1        6.79        9.21      3.36 o
  15   8   1        2.24        0.86      2.56 o
  16   8   1        3.72       -0.36      2.70 o
  17   8   1        7.76        9.38      3.24 o
  18   8   1        6.92        9.75      6.63 o
   0   9   1      133.86      129.12      3.21 o
   1   9   1       29.39       28.90      1.30 o
   2   9   1      114.06      110.58      2.14 o
   3   9   1      341.40      355.83      5.39 o
   4   9   1      126.17      133.93      2.73 o
   5   9   1       87.79       92.75      3.09 o
   6   9   1       78.32       79.55      2.55 o
   7   9   1      113.21      117.05      4.23 o
   8   9   1      127.21      110.53      4.32 o
   9   9   1       57.15       57.49      3.32 o
  10   9   1       42.00       40.33      5.74 o
  11   9   1       26.41       24.64      3.39 o
  12   9   1        6.16        3.08      2.72 o
  13   9   1        4.41        3.02      4.21 o
  14   9   1        3.18        2.44      2.52 o
  15   9   1        1.46       -1.18      2.61 o
  16   9   1        5.66        5.22      3.02 o
  17   9   1       21.58       27.14      4.03 o
   1  10   1       96.72      100.65      1.96 o
   2  10   1      198.44      194.29      3.25 o
   3  10   1        2.45        1.96      1.00 o
   4  10   1        6.03        3.74      0.96 o
   5  10   1       64.85       64.40      2.63 o
   6  10   1       11.95        9.88      1.82 o
   7  10   1      426.82      403.15     11.38 o
   8  10   1        0.47        0.23      2.06 o
   9  10   1       19.17       18.02      2.91 o
  10  10   1       24.87       24.36      3.29 o
  11  10   1        9.84        9.97      4.33 o
  12  10   1        2.13        3.10      2.59 o
  13  10   1        2.77        7.35      2.62 o
  14  10   1        9.95       15.40      3.18 o
  15  10   1       21.41       21.24      3.45 o
  16  10   1       19.06       24.11      3.72 o
   0  11   1      506.63      500.71     10.59 o
   1  11   1       75.63       72.73      1.65 o
   2  11   1      119.72      110.87      2.21 o
   3  11   1       19.71       22.52      1.14 o
   4  11   1       58.85       62.37      2.06 o
   5  11   1       20.75       16.85      1.84 o
   6  11   1       35.20       33.46      2.34 o
   7  11   1       59.16       63.16      3.84 o
   8  11   1       10.34       11.53      2.16 o
   9  11   1        6.24        6.13      2.14 o
  10  11   1        2.77        1.30      2.02 o
  11  11   1       11.08        7.22      2.36 o
  12  11   1       18.17       20.13      2.99 o
  13  11   1       30.56       30.33      3.46 o
  14  11   1       33.59       41.25      4.20 o
  15  11   1       16.97       21.34      3.43 o
   1  12   1      220.02      219.04      5.20 o
   2  12   1       48.36       54.49      2.15 o
   3  12   1      187.61      195.51      3.99 o
   4  12   1       37.84       40.61      3.05 o
   5  12   1      122.13      122.26      3.95 o
   6  12   1        9.81        9.16      2.53 o
   7  12   1        1.57        0.59      1.65 o
   8  12   1        7.63       12.10      2.14 o
   9  12   1        2.47        1.03      1.93 o
  10  12   1        2.50        1.17      2.70 o
  11  12   1        2.31        1.36      2.25 o
  12  12   1        6.55        6.44      2.61 o
  13  12   1       42.66       42.81      4.06 o
  14  12   1       56.40       58.62      5.26 o
   2  13   1        7.66        9.85      2.93 o
   3  13   1       44.90       44.59      2.00 o
   4  13   1        3.27        3.06      1.35 o
   5  13   1        8.36        7.97      1.63 o
   6  13   1        1.20        0.10      2.20 o
   7  13   1        4.86       10.08      1.87 o
   8  13   1       10.92       13.17      2.15 o
   9  13   1        3.59        2.80      1.97 o
  10  13   1       39.73       41.66      3.27 o
  11  13   1       31.43       28.53      3.09 o
  12  13   1       10.58       12.58      2.81 o
  13  13   1        3.49        5.84      2.73 o
   2  14   1       18.83       22.04      2.07 o
   3  14   1       16.30       14.33      2.41 o
   4  14   1       25.64       23.59      2.17 o
   5  14   1       20.90       19.96      1.83 o
   6  14   1       33.56       35.73      3.59 o
   7  14   1       17.84       17.12      2.12 o
   8  14   1       28.90       32.76      2.65 o
   9  14   1       15.66       19.33      2.49 o
  10  14   1       19.56       22.84      2.74 o
  11  14   1        7.39       10.21      2.65 o
   3  15   1        7.06        4.97      2.07 o
   4  15   1        5.03        5.75      4.00 o
   5  15   1       37.62       37.56      2.62 o
   6  15   1       18.22       19.12      2.31 o
   7  15   1        2.64        2.04      1.77 o
   8  15   1       14.73       16.28      2.90 o
   9  15   1        4.94        7.05      2.26 o
   5  16   1        7.48        3.22      2.62 o
   6  16   1       16.56       19.36      3.36 o
   7  16   1        5.18        7.02      4.88 o
   0   0   2     5825.39     5880.11    118.02 o
   2   0   2     3739.49     3818.85     54.54 o
   4   0   2     3888.92     3979.01     57.55 o
   6   0   2     1532.33     1632.95     34.14 o
   8   0   2      235.55      261.57      7.45 o
  10   0   2       85.84       80.41      4.00 o
  12   0   2       14.77       13.91      2.65 o
  14   0   2       41.15       41.87      3.64 o
  16   0   2       36.57       37.66      3.84 o
  18   0   2       76.09       87.63     10.14 o
   1   1   2      109.94      125.25      1.85 o
   2   1   2     1616.45     1558.54     16.28 o
   3   1   2     1638.88     1676.84     17.49 o
   4   1   2     2075.74     2094.59     24.93 o
   5   1   2      258.78      268.04      4.08 o
   6   1   2     2771.68     2774.14     41.01 o
   7   1   2      256.94      250.31      4.81 o
   8   1   2      287.12      292.69      5.45 o
   9   1   2       62.79       63.89      3.35 o
  10   1   2       12.02       14.35      1.74 o
  11   1   2       20.78       19.19      1.91 o
  12   1   2       46.49       41.05      2.41 o
  13   1   2       69.15       67.90      2.93 o
  14   1   2      109.14      106.79      3.73 o
  15   1   2        7.61        6.53      1.92 o
  16   1   2        1.42       -0.41      1.81 o
  17   1   2        3.06        1.11      2.33 o
  18   1   2        5.70        4.31      2.64 o
  19   1   2        1.60        2.75      4.80 o
  20   1   2        0.89       -2.93      6.63 o
   0   2   2       20.29       20.11      1.26 o
   1   2   2      530.43      532.55      5.88 o
   2   2   2      191.33      207.01      2.88 o
   3   2   2      116.40      106.08      1.95 o
   4   2   2       81.40       97.02      1.89 o
   5   2   2      374.26      391.76      6.24 o
   6   2   2      565.14      582.13      7.53 o
   7   2   2      539.23      535.77      8.89 o
   8   2   2      390.21      355.93      6.42 o
   9   2   2      105.73      104.56      3.13 o
  10   2   2      952.19      914.91     14.89 o
  11   2   2      143.60      130.08      3.73 o
  12   2   2      160.29      152.83      4.16 o
  13   2   2      101.32       88.24      3.31 o
  14   2   2       16.95       19.86      2.18 o
  15   2   2      127.88      122.19      4.15 o
  16   2   2        1.37        1.87      2.27 o
  17   2   2       15.01       21.01      3.24 o
  18   2   2       21.71       25.54      3.93 o
  19   2   2       16.95       21.69      4.66 o
   1   3   2     2263.71     2203.87     25.99 o
   2   3   2      266.60      246.64      3.50 o
   3   3   2     1574.41     1606.17     19.43 o
   4   3   2     1679.00     1690.47     20.24 o
   5   3   2      967.81     1013.70     12.58 o
   6   3   2      479.00      458.71      6.09 o
   7   3   2      135.33      133.90      2.87 o
   8   3   2       85.87       78.70      2.57 o
   9   3   2      256.02      251.95      5.27 o
  10   3   2      269.00      251.49      5.44 o
  11   3   2       90.33       81.79      3.06 o
  12   3   2       12.42       16.35      1.92 o
  13   3   2      109.70      110.96      3.70 o
  14   3   2      177.59      170.32      4.65 o
  15   3   2        2.90        2.01      2.16 o
  16   3   2       18.91       16.69      3.35 o
  17   3   2        7.48        7.11      4.03 o
  18   3   2        2.61        4.35      3.17 o
  19   3   2        8.32        3.58      3.39 o
   0   4   2     5678.52     5803.04    116.22 o
   1   4   2      633.41      657.34     10.29 o
   2   4   2      979.58      954.78     12.60 o
   3   4   2      206.02      194.16      3.07 o
   4   4   2      103.65      103.05      2.11 o
   5   4   2      187.50      199.36      3.05 o
   6   4   2       45.82       37.84      1.37 o
   7   4   2       18.22       19.30      1.29 o
   8   4   2      201.63      191.89      3.80 o
   9   4   2      581.63      590.54     10.02 o
  10   4   2      648.15      620.70     10.66 o
  11   4   2       77.13       67.41      2.82 o
  12   4   2       94.23       86.95      3.18 o
  13   4   2       17.03       19.09      2.47 o
  14   4   2       64.57       61.72      3.54 o
  15   4   2       39.76       39.11      3.87 o
  16   4   2        3.37        5.13      2.82 o
  17   4   2        7.61        8.64      3.22 o
  18   4   2       62.28       60.47      5.07 o
  19   4   2        0.07        0.24      3.63 o
   1   5   2       92.29       93.74      1.85 o
   2   5   2      171.33      167.37      2.82 o
   3   5   2      672.06      726.46      9.90 o
   4   5   2      999.74     1040.57     13.41 o
   5   5   2        4.27        3.86      0.77 o
   6   5   2      121.57      114.14      2.36 o
   7   5   2      839.66      840.21     11.64 o
   8   5   2      315.85      320.64      4.89 o
   9   5   2      242.21      250.36      4.62 o
  10   5   2       88.82       94.49      3.14 o
  11   5   2      572.48      560.18      9.82 o
  12   5   2      102.34       95.66      4.87 o
  13   5   2       62.14       62.29      5.94 o
  14   5   2       37.54       39.00      7.12 o
  15   5   2       28.15       33.49      3.75 o
  16   5   2       12.28       12.72      3.19 o
  17   5   2       24.59       21.70      3.98 o
  18   5   2        8.67       10.74      3.47 o
  19   5   2        3.77        1.63      3.35 o
   0   6   2      116.13      139.26      3.10 o
   1   6   2      152.07      156.51      2.35 o
   2   6   2      656.87      687.45      8.95 o
   3   6   2     1410.73     1401.15     18.55 o
   4   6   2      301.34      318.52      4.65 o
   5   6   2      504.22      511.99      6.98 o
   6   6   2       43.69       46.83      1.59 o
   7   6   2      284.83      271.62      4.44 o
   8   6   2      596.38      602.11     11.71 o
   9   6   2       15.00       18.91      1.80 o
  10   6   2      335.11      316.12      7.70 o
  11   6   2       53.46       53.55      3.74 o
  12   6   2       39.54       43.00      4.14 o
  13   6   2       63.80       63.22      6.48 o
  14   6   2       22.62       17.97      3.12 o
  15   6   2       33.57       35.68      3.84 o
  16   6   2       35.45       29.85      3.94 o
  17   6   2       11.89       17.40      3.59 o
  18   6   2       19.78       18.15      3.89 o
   1   7   2      441.00      472.67      7.43 o
   2   7   2       50.58       67.82      1.59 o
   3   7   2      132.94      115.88      2.48 o
   4   7   2      623.79      630.55      8.24 o
   5   7   2        5.71        9.15      1.17 o
   6   7   2      406.87      390.29      6.43 o
   7   7   2      100.33      107.64      3.19 o
   8   7   2      233.67      224.49      5.90 o
   9   7   2       87.71       87.10      4.59 o
  10   7   2       22.06       23.44      2.80 o
  11   7   2       47.60       46.15      3.83 o
  12   7   2       44.29       33.25      3.41 o
  13   7   2       18.66       16.78      2.94 o
  14   7   2       10.09       11.75      2.99 o
  15   7   2        8.55        5.03      2.84 o
  16   7   2        4.46        1.99      2.72 o
  17   7   2        1.55        3.18      3.01 o
  18   7   2       62.28       71.07      5.44 o
   0   8   2       11.97       17.38      1.88 o
   1   8   2      237.73      248.38      4.72 o
   2   8   2        2.60        2.60      1.08 o
   3   8   2       74.09       80.12      2.18 o
   4   8   2      195.04      196.72      3.84 o
   5   8   2     1221.04     1271.63     22.77 o
   6   8   2      441.46      454.65      9.35 o
   7   8   2      159.96      149.25      5.12 o
   8   8   2       46.65       50.05      3.19 o
   9   8   2       20.32       20.73      2.55 o
  10   8   2      109.91      107.05      8.78 o
  11   8   2        2.38        2.41      2.22 o
  12   8   2       31.76       29.33      3.19 o
  13   8   2       49.33       48.84      3.86 o
  14   8   2       51.43       57.80      5.31 o
  15   8   2       54.33       59.01      6.14 o
  16   8   2       40.51       43.45      4.38 o
  17   8   2       12.94       15.66      3.55 o
   1   9   2      250.17      249.81      4.95 o
   2   9   2      119.21      115.85      2.71 o
   3   9   2      314.81      331.25      6.64 o
   4   9   2      191.72      183.25      3.75 o
   5   9   2      181.20      175.96      5.43 o
   6   9   2        4.65        8.56      1.90 o
   7   9   2      300.89      282.79      7.65 o
   8   9   2        0.66       -1.88      1.88 o
   9   9   2      309.90      293.70      8.43 o
  10   9   2       29.86       33.37      3.04 o
  11   9   2       17.41       22.42      2.87 o
  12   9   2        5.96        4.32      2.41 o
  13   9   2       53.83       52.97      4.04 o
  14   9   2       13.22       10.80      2.95 o
  15   9   2        7.36        7.17      4.76 o
  16   9   2        5.64        7.42      3.21 o
   0  10   2       59.45       67.77      2.85 o
   1  10   2       82.48       83.96      2.23 o
   2  10   2      477.00      494.82      7.80 o
   3  10   2        5.06        2.46      1.13 o
   4  10   2      199.48      203.74      4.59 o
   5  10   2       63.77       59.36      3.47 o
   6  10   2       14.72       16.05      2.42 o
   7  10   2        1.71        1.44      1.86 o
   8  10   2        3.68        2.07      1.96 o
   9  10   2       15.14       11.76      2.34 o
  10  10   2       65.46       63.02      3.80 o
  11  10   2        0.26        2.88      2.21 o
  12  10   2       16.58       21.21      3.05 o
  13  10   2       12.92       11.14      2.91 o
  14  10   2       18.72       19.86      3.40 o
  15  10   2        2.22        6.85      2.99 o
  16  10   2       32.18       39.33      4.82 o
   1  11   2      575.53      585.66      9.17 o
   2  11   2      231.23      245.02      5.25 o
   3  11   2       86.87       87.63      3.30 o
   4  11   2       53.29       52.74      2.66 o
   5  11   2        9.55        5.96      1.78 o
   6  11   2      126.06      118.91      4.35 o
   7  11   2        0.72       -0.90      1.88 o
   8  11   2       75.01       75.48      3.82 o
   9  11   2       44.63       46.18      3.32 o
  10  11   2       70.22       63.00      3.88 o
  11  11   2       23.35       25.37      3.03 o
  12  11   2       35.00       41.25      3.70 o
  13  11   2       52.52       53.57      4.26 o
  14  11   2        7.43        7.85      3.02 o
  15  11   2        1.19        5.66      3.33 o
   0  12   2      157.77      152.85      9.46 o
   1  12   2       23.91       25.27      1.97 o
   2  12   2       55.92       52.49      2.52 o
   3  12   2       56.57       56.93      2.93 o
   4  12   2       44.56       41.97      2.49 o
   5  12   2        1.39        2.01      1.89 o
   6  12   2        4.47        5.01      1.89 o
   7  12   2       11.27       13.26      2.82 o
   8  12   2        9.09        7.84      2.18 o
   9  12   2        7.14        1.09      2.11 o
  10  12   2       56.29       61.13      5.43 o
  11  12   2        3.85        8.23      2.67 o
  12  12   2       15.09       16.78      4.14 o
  13  12   2        3.02        1.10      2.68 o
  14  12   2       21.00       28.52      5.28 o
   1  13   2       91.83       91.96      3.17 o
   2  13   2       71.11       69.16      2.82 o
   3  13   2       21.03       18.94      1.95 o
   4  13   2       24.71       25.83      3.83 o
   5  13   2       34.97       32.24      2.49 o
   6  13   2        7.75        7.64      3.41 o
   7  13   2       26.68       22.11      2.51 o
   8  13   2       48.89       54.31      5.63 o
   9  13   2       14.40       18.77      2.62 o
  10  13   2        2.20        0.50      2.37 o
  11  13   2       15.42       13.34      2.93 o
  12  13   2       11.79       13.95      2.99 o
   0  14   2       51.59       49.76      3.16 o
   1  14   2       21.40       19.49      1.75 o
   2  14   2       22.24       25.15      2.31 o
   3  14   2       14.27       14.38      1.84 o
   4  14   2       28.01       23.71      3.02 o
   5  14   2       14.32       17.54      2.15 o
   6  14   2        8.61        8.49      2.08 o
   7  14   2        7.06        7.05      2.24 o
   8  14   2        6.16       13.36      2.67 o
   9  14   2        3.37        5.35      2.42 o
  10  14   2       26.21       34.56      3.89 o
  11  14   2        1.87        2.76      3.90 o
   1  15   2       32.98       34.47      2.62 o
   2  15   2       14.02       14.07      6.05 o
   3  15   2       12.06       15.28      2.09 o
   4  15   2        9.89       11.61      1.83 o
   5  15   2        6.51        4.48      1.90 o
   6  15   2        2.49        2.60      1.97 o
   7  15   2        1.23       -1.30      2.03 o
   8  15   2       16.73       17.78      2.77 o
   9  15   2        2.03       -3.32      5.46 o
   4  16   2        2.29        1.58      3.61 o
   5  16   2       28.87       29.52      4.00 o
   6  16   2       15.03       12.29      5.46 o
   2   0   3      132.13      124.02      4.00 o
   4   0   3       93.82      141.93      4.64 o
   6   0   3      486.59      488.58     11.47 o
   8   0   3      398.16      409.02     10.42 o
  10   0   3       58.45       63.07      4.96 o
  12   0   3       55.78       49.99      3.80 o
  14   0   3      139.64      149.41      7.19 o
  16   0   3      167.62      171.17     11.29 o
  18   0   3       53.07       64.27      7.65 o
   0   1   3     3591.37     3672.11     77.45 o
   1   1   3       72.04       72.32      2.09 o
   2   1   3     3167.33     3253.90     40.06 o
   3   1   3     1160.20     1234.40     16.57 o
   4   1   3      208.75      228.40      4.48 o
   5   1   3      145.48      137.77      3.24 o
   6   1   3      636.46      624.28     10.23 o
   7   1   3       76.25       81.85      2.69 o
   8   1   3      318.86      295.27      5.88 o
   9   1   3        5.73        7.22      1.71 o
  10   1   3      172.33      183.67      4.54 o
  11   1   3      116.87      111.87      4.71 o
  12   1   3        4.79        4.44      1.86 o
  13   1   3        4.53        7.42      1.94 o
  14   1   3       35.03       35.59      2.63 o
  15   1   3       37.07       46.02      2.98 o
  16   1   3       21.89       27.53      2.72 o
  17   1   3       18.85       18.87      3.10 o
  18   1   3       21.35       26.67      5.48 o
  19   1   3       11.11       14.34      5.79 o
   1   2   3      150.23      176.55      2.96 o
   2   2   3      554.70      557.47      7.31 o
   3   2   3      146.03      158.26      3.09 o
   4   2   3      235.80      237.02      3.81 o
   5   2   3      541.37      550.36      9.16 o
   6   2   3      863.27      819.26     12.89 o
   7   2   3        5.71        3.50      1.37 o
   8   2   3      134.79      118.11      4.38 o
   9   2   3       34.16       29.49      2.12 o
  10   2   3        9.94        6.70      1.83 o
  11   2   3       35.27       41.18      2.48 o
  12   2   3       25.36       27.04      2.31 o
  13   2   3      139.88      134.23      5.06 o
  14   2   3       25.35       22.11      2.42 o
  15   2   3       20.03       24.22      2.71 o
  16   2   3       17.30       21.77      3.01 o
  17   2   3        9.76       11.37      3.55 o
  18   2   3        1.58        0.10      3.27 o
  19   2   3        1.63        2.22      3.53 o
   0   3   3     1355.76     1386.10     24.44 o
   1   3   3      215.08      240.79      3.67 o
   2   3   3     2110.73     2268.28     27.22 o
   3   3   3      970.97     1056.32     13.10 o
   4   3   3       31.28       41.32      1.59 o
   5   3   3      156.01      150.66      2.80 o
   6   3   3      121.22      126.64      3.83 o
   7   3   3       23.67       24.39      1.81 o
   8   3   3       44.22       42.78      2.42 o
   9   3   3      168.30      153.70      4.30 o
  10   3   3       77.29       85.59      4.67 o
  11   3   3      296.48      283.30      6.16 o
  12   3   3       77.12       71.77      3.13 o
  13   3   3       89.94       89.13      3.50 o
  14   3   3       82.58       82.11      4.77 o
  15   3   3       26.32       28.42      3.62 o
  16   3   3       18.28       21.14      4.62 o
  17   3   3       41.61       47.91      4.96 o
  18   3   3        5.34       -0.89      3.28 o
  19   3   3        9.33       11.34      3.84 o
   1   4   3      539.36      544.87      7.24 o
   2   4   3      989.80     1048.08     13.12 o
   3   4   3      506.01      505.63      6.75 o
   4   4   3      655.64      632.00      8.15 o
   5   4   3       61.68       64.82      1.83 o
   6   4   3      519.69      526.24      7.64 o
   7   4   3        3.20        3.35      1.38 o
   8   4   3      202.33      194.58      4.43 o
   9   4   3       14.63       16.59      1.96 o
  10   4   3       52.41       51.96      2.57 o
  11   4   3      148.92      137.62      3.96 o
  12   4   3      188.35      186.90      4.86 o
  13   4   3       16.82       17.90      2.60 o
  14   4   3       45.56       49.48      6.45 o
  15   4   3       35.07       36.52      5.49 o
  16   4   3       25.69       27.44      4.61 o
  17   4   3       11.20       16.21      3.88 o
  18   4   3        3.31        3.44      3.39 o
   0   5   3      504.57      541.93     11.23 o
   1   5   3      221.30      236.61      3.99 o
   2   5   3       30.02       25.54      1.27 o
   3   5   3      145.89      153.52      3.26 o
   4   5   3      150.38      157.60      3.04 o
   5   5   3      238.19      256.40      4.41 o
   6   5   3      234.88      234.99      3.86 o
   7   5   3      171.58      167.70      3.73 o
   8   5   3      279.51      277.53      5.38 o
   9   5   3      468.17      453.25      8.41 o
  10   5   3      199.39      201.99      4.81 o
  11   5   3       26.94       25.01      2.63 o
  12   5   3        8.70        7.72      2.98 o
  13   5   3        8.32        4.65      2.75 o
  14   5   3        3.63        4.31      2.76 o
  15   5   3        2.05        0.38      2.75 o
  16   5   3       11.07        7.92      3.31 o
  17   5   3       30.84       31.97      4.46 o
  18   5   3        1.03        1.31      3.48 o
   1   6   3     1086.42     1100.03     13.65 o
   2   6   3       72.75       81.92      1.93 o
   3   6   3      630.19      673.47      9.17 o
   4   6   3      232.02      219.15      3.74 o
   5   6   3       95.36      102.78      2.41 o
   6   6   3      118.99      120.21      2.76 o
   7   6   3      756.18      784.47     13.41 o
   8   6   3     1016.37     1022.03     16.25 o
   9   6   3      188.19      182.51      5.24 o
  10   6   3       50.51       49.76      3.62 o
  11   6   3       48.32       51.98      3.89 o
  12   6   3       39.84       41.49      3.74 o
  13   6   3      115.12      108.99     11.57 o
  14   6   3       17.42       15.73      3.63 o
  15   6   3       16.42       18.25      3.54 o
  16   6   3        9.86        6.87      3.96 o
  17   6   3       18.56       23.41      4.13 o
  18   6   3       24.67       17.55      4.87 o
   0   7   3      322.52      337.13      7.35 o
   1   7   3        8.69        7.64      1.23 o
   2   7   3       98.97      104.72      2.38 o
   3   7   3      164.88      157.61      2.96 o
   4   7   3       38.18       39.79      1.52 o
   5   7   3      194.80      191.64      3.39 o
   6   7   3     1279.52     1306.83     17.01 o
   7   7   3       68.63       64.49      4.79 o
   8   7   3      601.60      577.63     14.01 o
   9   7   3       35.21       37.75      4.31 o
  10   7   3        0.06       -1.26      2.04 o
  11   7   3       36.03       30.34      3.32 o
  12   7   3       19.08       16.76      3.06 o
  13   7   3        9.38        8.87      3.80 o
  14   7   3       12.90       17.99      3.28 o
  15   7   3        1.85        3.93      3.04 o
  16   7   3        0.40       -0.51      3.00 o
  17   7   3        3.72        5.49      3.35 o
   1   8   3      472.30      477.45     13.37 o
   2   8   3       53.23       57.54      1.91 o
   3   8   3      139.40      147.96      3.99 o
   4   8   3      522.41      517.42     11.39 o
   5   8   3      252.86      246.24      6.59 o
   6   8   3      391.70      377.33      9.74 o
   7   8   3      354.77      342.05      9.30 o
   8   8   3      107.27      112.06      4.73 o
   9   8   3       89.25       90.54      4.47 o
  10   8   3        5.40        2.35      3.29 o
  11   8   3      196.89      212.62      7.25 o
  12   8   3       44.36       51.07      6.33 o
  13   8   3        7.92       10.78      3.01 o
  14   8   3        1.11        1.34      2.87 o
  15   8   3        4.71        3.90      4.00 o
  16   8   3        1.42       -1.94      3.24 o
  17   8   3        8.26        5.57      4.91 o
   0   9   3       56.08       61.72      3.21 o
   1   9   3       33.88       29.17      1.85 o
   2   9   3      233.93      238.24      5.90 o
   3   9   3      585.87      593.35     14.23 o
   4   9   3      233.01      238.16      6.72 o
   5   9   3      235.78      236.85      6.75 o
   6   9   3      129.13      130.14      4.71 o
   7   9   3      228.70      226.08      6.79 o
   8   9   3      153.97      133.15      5.96 o
   9   9   3       32.32       24.29      2.93 o
  10   9   3       71.20       66.88      4.10 o
  11   9   3       22.84       31.33      5.38 o
  12   9   3        2.66        3.84      2.62 o
  13   9   3       17.82       20.29      3.36 o
  14   9   3       13.85       10.54      3.24 o
  15   9   3        5.78        3.35      3.10 o
  16   9   3       40.33       36.46      5.43 o
   1  10   3      181.76      168.32      5.28 o
   2  10   3       29.51       25.36      2.40 o
   3  10   3       40.83       42.47      2.80 o
   4  10   3      136.47      126.69      4.53 o
   5  10   3      171.97      175.83      5.59 o
   6  10   3       44.85       45.36      3.07 o
   7  10   3       72.63       64.78      3.67 o
   8  10   3       50.24       43.71      3.32 o
   9  10   3      107.55      109.96      4.97 o
  10  10   3       34.10       31.80      3.32 o
  11  10   3       72.32       62.42      7.63 o
  12  10   3       20.99       22.86      3.35 o
  13  10   3       11.83       12.01      3.10 o
  14  10   3       30.24       38.98      4.11 o
  15  10   3       19.96       23.39      5.88 o
   0  11   3      355.27      365.07     12.78 o
   1  11   3       77.88       80.90      3.49 o
   2  11   3       13.25       10.30      2.09 o
   3  11   3       26.53       27.12      3.52 o
   4  11   3       93.04       91.80      3.88 o
   5  11   3      223.24      223.87      6.58 o
   6  11   3       25.48       24.85      3.80 o
   7  11   3       56.77       62.51      4.95 o
   8  11   3       41.95       39.20      3.24 o
   9  11   3       25.13       20.70      2.93 o
  10  11   3      102.86      116.84      6.53 o
  11  11   3        3.88        5.42      2.72 o
  12  11   3       11.94       16.02      3.23 o
  13  11   3       34.82       38.15      4.09 o
  14  11   3        6.21       14.77      3.42 o
   1  12   3       79.41       88.93      4.65 o
   2  12   3       65.78       57.59      4.74 o
   3  12   3       91.52       94.81      3.89 o
   4  12   3        6.49        6.28      2.04 o
   5  12   3       24.20       24.77      3.32 o
   6  12   3        4.38        6.51      2.24 o
   7  12   3       14.44       17.49      2.64 o
   8  12   3       16.19       15.81      2.67 o
   9  12   3       14.13       15.28      2.84 o
  10  12   3        0.03        2.82      2.63 o
  11  12   3        4.60        5.73      2.81 o
  12  12   3       65.50       62.91      4.59 o
  13  12   3        6.02        4.68      2.95 o
   0  13   3        8.48        7.35      3.22 o
   1  13   3        9.19        6.78      2.59 o
   2  13   3       10.43        6.08      1.97 o
   3  13   3       22.46       23.32      2.34 o
   4  13   3       12.62       12.17      3.07 o
   5  13   3        3.10        0.93      2.06 o
   6  13   3        7.04        5.83      2.30 o
   7  13   3        8.86        8.84      2.53 o
   8  13   3       62.90       55.65      3.82 o
   9  13   3        1.15        2.40      2.51 o
  10  13   3       98.98      100.79      5.19 o
  11  13   3        2.23       -0.30      2.62 o
   1  14   3       24.02       32.15      4.11 o
   2  14   3       30.86       34.58      2.60 o
   3  14   3       16.61       14.51      2.20 o
   4  14   3       51.90       53.74      3.18 o
   5  14   3       23.31       20.66      2.61 o
   6  14   3        6.56        8.05      2.49 o
   7  14   3        5.66        4.26      2.49 o
   8  14   3        1.44        5.09      2.58 o
   9  14   3       52.61       46.68      3.84 o
  10  14   3        1.90        2.35      5.17 o
   0  15   3        0.34       -1.73      5.85 o
   1  15   3        1.52        0.78      1.72 o
   2  15   3        0.24        0.10      1.80 o
   3  15   3        0.60        0.73      1.95 o
   4  15   3        7.86        8.57      2.26 o
   5  15   3        3.76        2.26      2.25 o
   6  15   3       59.19       54.56      4.60 o
   7  15   3        0.03       -2.24      2.28 o
   1  16   3        0.76       -1.12      1.87 o
   2  16   3       12.64       12.53      2.39 o
   3  16   3        8.44        4.57      2.46 o
   0   0   4     1613.51     1557.24     61.44 o
   2   0   4     1094.54     1008.02     22.11 o
   4   0   4      380.97      393.10     10.30 o
   6   0   4      456.78      481.55     12.01 o
   8   0   4      371.75      362.01     10.27 o
  10   0   4      740.48      706.25     17.54 o
  12   0   4      136.05      125.28      5.92 o
  14   0   4       34.86       34.72      3.99 o
  16   0   4       27.66       31.38      4.20 o
  18   0   4       45.01       67.49     11.51 o
   1   1   4      266.18      285.91      5.50 o
   2   1   4     1050.53     1068.11     16.49 o
   3   1   4      776.32      760.11     12.27 o
   4   1   4     1662.12     1692.18     25.45 o
   5   1   4      249.83      255.20      5.23 o
   6   1   4      418.92      399.79      7.34 o
   7   1   4      155.13      159.75      4.08 o
   8   1   4      107.06       94.78      3.31 o
   9   1   4      242.53      216.24      5.17 o
  10   1   4       19.95       14.49      2.08 o
  11   1   4       67.61       63.62      3.13 o
  12   1   4       78.25       85.60      3.53 o
  13   1   4       25.99       28.39      2.60 o
  14   1   4       55.02       64.98      3.36 o
  15   1   4       10.14       10.02      2.36 o
  16   1   4       16.72       16.85      3.08 o
  17   1   4        2.74        7.51      4.56 o
  18   1   4        3.64        2.67      8.58 o
   0   2   4      799.69      772.46     17.61 o
   1   2   4        4.49        4.41      1.35 o
   2   2   4      268.62      281.54      5.46 o
   3   2   4      112.03      121.06      3.22 o
   4   2   4       65.04       75.36      2.60 o
   5   2   4      203.65      214.69      4.70 o
   6   2   4      335.05      308.68      6.06 o
   7   2   4      274.60      258.78      5.54 o
   8   2   4      542.37      523.38      9.35 o
   9   2   4       84.91       83.95      3.55 o
  10   2   4      398.83      374.83      8.85 o
  11   2   4       62.74       62.08      3.01 o
  12   2   4       57.59       59.68      3.36 o
  13   2   4        5.60        2.93      2.03 o
  14   2   4       18.18       16.55      2.43 o
  15   2   4       18.62       23.34      3.34 o
  16   2   4       17.43       11.90      3.66 o
  17   2   4        0.24       -2.16      3.31 o
  18   2   4       18.60       17.87      4.33 o
   1   3   4     1669.36     1709.03     21.98 o
   2   3   4       15.27       13.09      1.48 o
   3   3   4       34.23       38.72      2.02 o
   4   3   4      681.74      630.16     10.33 o
   5   3   4      106.76      106.77      3.19 o
   6   3   4      484.86      472.41      8.46 o
   7   3   4      262.69      280.09      5.79 o
   8   3   4       40.57       42.15      2.50 o
   9   3   4      137.88      134.34      4.07 o
  10   3   4        3.08        3.64      1.81 o
  11   3   4       92.13       78.04      3.64 o
  12   3   4      164.73      154.93      4.94 o
  13   3   4       21.32       22.63      2.91 o
  14   3   4       71.06       70.38      5.06 o
  15   3   4        5.93        2.40      3.12 o
  16   3   4       46.14       44.41      4.84 o
  17   3   4        7.64        6.07      3.65 o
  18   3   4        4.78        2.52      3.68 o
   0   4   4     1063.69     1060.11     22.17 o
   1   4   4      211.90      223.52      3.81 o
   2   4   4      366.74      366.21      6.40 o
   3   4   4      324.29      320.67      4.90 o
   4   4   4      256.95      273.69      4.84 o
   5   4   4      473.45      456.22      8.08 o
   6   4   4      485.95      457.36      8.30 o
   7   4   4       85.43       93.31      3.62 o
   8   4   4      242.60      254.63      5.58 o
   9   4   4       74.38       71.98      3.52 o
  10   4   4       21.36       18.79      2.12 o
  11   4   4       13.24       11.52      2.18 o
  12   4   4        1.69        3.57      2.26 o
  13   4   4       20.65       17.64      3.52 o
  14   4   4        4.75        2.70      2.99 o
  15   4   4       23.47       26.05      4.05 o
  16   4   4        9.56       11.11      3.70 o
  17   4   4        9.96       12.25      3.91 o
  18   4   4       15.46       14.84      6.85 o
   1   5   4       14.15       10.52      1.28 o
   2   5   4       37.71       37.01      1.65 o
   3   5   4      130.29      144.76      2.98 o
   4   5   4      340.09      368.55      5.65 o
   5   5   4       48.62       50.73      2.12 o
   6   5   4      136.61      136.99      3.74 o
   7   5   4      204.82      208.88      4.79 o
   8   5   4      121.40      124.24      3.70 o
   9   5   4      323.13      327.20      8.90 o
  10   5   4       15.48       19.65      2.48 o
  11   5   4      280.29      261.48      9.86 o
  12   5   4       10.84        9.25      3.09 o
  13   5   4      107.21      114.69      8.47 o
  14   5   4       67.73       74.29      5.30 o
  15   5   4       61.15       64.00      5.57 o
  16   5   4       11.74        6.71      3.55 o
  17   5   4       17.13       16.85      3.98 o
   0   6   4      375.33      382.32     10.14 o
   1   6   4       18.02       20.84      1.48 o
   2   6   4       40.76       49.63      1.92 o
   3   6   4      228.70      239.31      5.55 o
   4   6   4       41.04       40.77      1.77 o
   5   6   4      736.44      745.24     12.07 o
   6   6   4      405.60      408.86      7.50 o
   7   6   4       98.16       95.27      3.71 o
   8   6   4       45.20       44.76      3.52 o
   9   6   4      184.10      177.24      6.45 o
  10   6   4      137.12      123.21      5.62 o
  11   6   4        2.55        4.20      2.68 o
  12   6   4       78.29       74.92      7.35 o
  13   6   4        5.99       10.03      4.14 o
  14   6   4       55.48       60.23      5.01 o
  15   6   4       24.88       25.14      9.79 o
  16   6   4        1.66        6.94      3.52 o
  17   6   4        7.42        1.81      3.46 o
   1   7   4      237.57      238.63      4.01 o
   2   7   4       21.15       22.91      1.50 o
   3   7   4       57.27       55.15      2.00 o
   4   7   4      190.36      181.00      6.01 o
   5   7   4       47.07       41.90      3.23 o
   6   7   4       25.17       22.83      2.82 o
   7   7   4      369.19      348.80      9.91 o
   8   7   4      193.75      178.11      6.43 o
   9   7   4      106.71       99.80      4.95 o
  10   7   4        9.16       14.13      2.93 o
  11   7   4       81.08       85.78      6.49 o
  12   7   4        3.52        0.81      2.65 o
  13   7   4        5.77        2.28      2.91 o
  14   7   4       11.06       10.93      3.46 o
  15   7   4        1.59        5.80      3.36 o
  16   7   4        8.31       10.38      3.67 o
   0   8   4      246.47      229.41      9.88 o
   1   8   4       35.40       33.12      3.01 o
   2   8   4       28.69       28.20      2.81 o
   3   8   4       51.08       46.69      3.28 o
   4   8   4       10.79        9.49      2.36 o
   5   8   4      165.53      165.54      5.79 o
   6   8   4      305.42      298.64      8.58 o
   7   8   4       58.06       62.88      3.84 o
   8   8   4      121.09      110.05      5.55 o
   9   8   4       99.45       94.68      4.85 o
  10   8   4       76.80       72.54      5.74 o
  11   8   4       13.29        9.00      2.97 o
  12   8   4       43.43       50.90      4.73 o
  13   8   4       23.84       19.18      3.62 o
  14   8   4       50.36       49.52      6.93 o
  15   8   4        9.33       14.87      3.70 o
  16   8   4        2.32       -0.38      3.79 o
   1   9   4      380.58      381.97      9.99 o
   2   9   4       80.44       73.33      3.81 o
   3   9   4       65.82       69.58      3.72 o
   4   9   4      381.73      364.80     10.01 o
   5   9   4      121.53      120.68      7.15 o
   6   9   4       21.96       28.49      2.97 o
   7   9   4        4.50        4.00      2.42 o
   8   9   4       59.35       55.07      5.52 o
   9   9   4       41.04       42.81      3.62 o
  10   9   4       30.63       27.85      3.36 o
  11   9   4        4.95        3.45      2.71 o
  12   9   4       37.68       28.70      3.93 o
  13   9   4       26.28       29.99      4.00 o
  14   9   4        6.49        7.63      3.40 o
  15   9   4        5.37        9.88      3.54 o
   0  10   4       15.36       11.27      3.58 o
   1  10   4        3.88        2.91      2.19 o
   2  10   4      167.50      157.56      5.59 o
   3  10   4      109.33      106.82      4.61 o
   4  10   4       41.16       34.32      3.10 o
   5  10   4       45.30       47.43      3.44 o
   6  10   4       44.49       48.65      3.47 o
   7  10   4       53.76       55.10      3.75 o
   8  10   4       17.70       14.45      3.63 o
   9  10   4        7.18        6.68      2.69 o
  10  10   4       45.22       49.39      4.01 o
  11  10   4        4.20        6.75      2.96 o
  12  10   4       17.59       23.78      3.70 o
  13  10   4        1.51       -1.01      2.91 o
  14  10   4       10.21        5.59      3.37 o
   1  11   4      142.40      151.92      5.43 o
   2  11   4       54.95       46.94      3.35 o
   3  11   4      130.61      132.87      5.11 o
   4  11   4       26.16       25.76      2.84 o
   5  11   4       70.20       81.89      4.19 o
   6  11   4       19.38       16.36      2.74 o
   7  11   4       33.27       31.28      3.27 o
   8  11   4       56.55       53.72      3.94 o
   9  11   4        7.14        6.42      2.76 o
  10  11   4       16.27       14.75      3.35 o
  11  11   4       14.62       10.03      3.28 o
  12  11   4        4.12        2.46      3.06 o
  13  11   4        1.26       -2.14      2.94 o
   0  12   4       40.28       42.41      9.27 o
   1  12   4       19.61       15.72      2.58 o
   2  12   4       40.57       44.68      3.21 o
   3  12   4       77.13       79.96      5.69 o
   4  12   4       93.09       92.23      4.38 o
   5  12   4       38.84       44.58      3.41 o
   6  12   4        0.35       -2.26      2.26 o
   7  12   4       33.55       34.23      3.45 o
   8  12   4        9.50        9.23      3.11 o
   9  12   4        9.88       -0.49      3.18 o
  10  12   4       37.45       34.34      3.84 o
  11  12   4       16.91       17.75      3.56 o
  12  12   4        2.04        1.31      3.37 o
   1  13   4        6.81        6.02      2.34 o
   2  13   4        7.58       11.65      2.44 o
   3  13   4        2.10       -0.69      2.21 o
   4  13   4        1.47       -1.37      2.29 o
   5  13   4        2.51        0.96      2.38 o
   6  13   4        5.39        8.40      2.74 o
   7  13   4        9.08       10.24      2.95 o
   8  13   4       59.80       63.12      4.33 o
   9  13   4       12.54        8.86      3.06 o
  10  13   4        2.02        0.67      2.74 o
   0  14   4       79.29       80.61      6.44 o
   1  14   4       13.07       13.12      2.57 o
   2  14   4       76.46       79.09      4.05 o
   3  14   4       42.34       43.82      3.84 o
   4  14   4       31.96       32.65      3.13 o
   5  14   4       19.05       23.03      3.02 o
   6  14   4        4.76        6.80      2.76 o
   7  14   4        7.08        6.08      2.79 o
   8  14   4        1.77       -0.04      2.76 o
   1  15   4        9.33       11.61      4.05 o
   2  15   4        2.70       -0.08      2.23 o
   3  15   4        0.26       -1.47      2.33 o
   4  15   4        4.11       -2.17      2.29 o
   5  15   4        7.78        9.40      3.16 o
   2   0   5      917.13      844.76     19.29 o
   4   0   5      798.96      715.13     17.12 o
   6   0   5      664.64      673.36     16.31 o
   8   0   5      131.18      120.49     10.02 o
  10   0   5       60.45       76.15      4.78 o
  12   0   5      194.21      204.55      8.02 o
  14   0   5       48.49       48.06      4.77 o
  16   0   5       78.79       78.16      8.68 o
   0   1   5      740.47      679.33     16.43 o
   1   1   5      215.00      212.85      4.81 o
   2   1   5      439.37      443.47      7.99 o
   3   1   5       32.84       29.43      2.21 o
   4   1   5      215.18      204.82      4.80 o
   5   1   5       37.59       36.18      2.40 o
   6   1   5       46.10       46.35      2.62 o
   7   1   5       32.69       31.99      2.46 o
   8   1   5      266.45      239.50      5.64 o
   9   1   5        1.88        2.43      1.87 o
  10   1   5      283.62      251.65      7.41 o
  11   1   5       33.96       37.12      2.97 o
  12   1   5       97.29      104.04      4.84 o
  13   1   5       49.04       49.74      3.35 o
  14   1   5       16.88       15.66      2.86 o
  15   1   5       15.45       20.98      3.32 o
  16   1   5       36.76       55.32      6.22 o
  17   1   5        0.17        4.73      5.45 o
   1   2   5      340.60      313.46      6.24 o
   2   2   5      276.57      254.27      5.46 o
   3   2   5      429.47      416.30      7.77 o
   4   2   5     1150.84     1109.20     17.82 o
   5   2   5      119.50      106.02      3.52 o
   6   2   5      254.98      250.17      5.67 o
   7   2   5       21.57       19.13      2.28 o
   8   2   5      204.66      181.88      4.82 o
   9   2   5      210.63      211.18      5.32 o
  10   2   5      123.18      127.27      4.20 o
  11   2   5      125.75      115.60      4.58 o
  12   2   5       34.66       31.16      2.81 o
  13   2   5       15.62        6.97      2.70 o
  14   2   5        3.03        3.91      2.90 o
  15   2   5        2.41        2.05      3.39 o
  16   2   5        9.66       10.38      3.96 o
  17   2   5       23.33       30.58      4.81 o
   0   3   5      292.47      265.76      7.97 o
   1   3   5       95.00       91.76      3.17 o
   2   3   5      243.04      241.11      5.22 o
   3   3   5      152.01      142.29      3.98 o
   4   3   5      339.85      324.09      6.53 o
   5   3   5      117.76      116.79      4.03 o
   6   3   5       37.39       34.17      2.40 o
   7   3   5       15.47       14.46      2.03 o
   8   3   5       47.61       41.96      2.55 o
   9   3   5       50.98       47.79      3.42 o
  10   3   5      131.76      141.18      4.65 o
  11   3   5       17.00       13.33      2.41 o
  12   3   5      175.97      181.13      7.52 o
  13   3   5       31.53       37.84      4.46 o
  14   3   5       17.11       13.34      3.73 o
  15   3   5        4.85        2.67      3.53 o
  16   3   5       21.17       25.09      4.56 o
  17   3   5       29.99       47.01      5.40 o
   1   4   5      188.60      194.44      4.52 o
   2   4   5      176.58      170.85      4.85 o
   3   4   5      440.23      420.73      7.85 o
   4   4   5      211.56      201.94      4.83 o
   5   4   5       69.03       60.12      2.90 o
   6   4   5       51.49       49.91      2.66 o
   7   4   5      582.03      560.54     10.10 o
   8   4   5       90.34       98.04      3.57 o
   9   4   5       29.17       30.51      2.51 o
  10   4   5       35.99       30.12      2.98 o
  11   4   5       24.51       25.79      3.69 o
  12   4   5       22.19       21.00      3.61 o
  13   4   5        9.23        6.26      3.28 o
  14   4   5       38.87       42.73      4.72 o
  15   4   5       35.63       36.83      8.05 o
  16   4   5       14.11       19.49      4.92 o
  17   4   5       25.31       40.77      6.04 o
   0   5   5       34.04       37.20      5.12 o
   1   5   5       51.31       53.71      3.55 o
   2   5   5      140.25      133.51      3.75 o
   3   5   5      177.86      160.93      4.20 o
   4   5   5       38.20       34.56      2.28 o
   5   5   5      139.04      133.92      3.78 o
   6   5   5      295.55      287.63      6.03 o
   7   5   5      345.29      355.57      8.21 o
   8   5   5        7.47        8.27      2.82 o
   9   5   5       63.72       60.44      4.29 o
  10   5   5       75.38       83.83      5.73 o
  11   5   5        3.82       -2.53      2.70 o
  12   5   5       22.67       20.72      3.90 o
  13   5   5       24.57       32.53      4.29 o
  14   5   5        5.86        2.57      3.45 o
  15   5   5        9.26       14.07      3.95 o
  16   5   5        9.23        5.49      3.78 o
   1   6   5      208.51      209.63      4.65 o
   2   6   5      121.21      114.17      3.42 o
   3   6   5       89.65       93.94      3.12 o
   4   6   5      134.30      123.13      5.30 o
   5   6   5        4.13        0.07      2.35 o
   6   6   5       34.20       37.77      4.50 o
   7   6   5       41.34       43.75      3.67 o
   8   6   5       83.24       87.13      4.90 o
   9   6   5        9.42        8.30      2.95 o
  10   6   5        0.55       -0.71      3.10 o
  11   6   5       29.01       23.66      3.68 o
  12   6   5       27.71       24.52      3.87 o
  13   6   5       18.02       14.64      3.82 o
  14   6   5        5.90       12.35      3.80 o
  15   6   5       10.38        7.32      3.72 o
  16   6   5        1.95        2.28      3.65 o
   0   7   5      341.79      296.79     12.32 o
   1   7   5      111.17       97.82      4.71 o
   2   7   5      122.25      119.85      5.07 o
   3   7   5      127.42      117.35      6.82 o
   4   7   5        8.33        9.60      2.60 o
   5   7   5       84.71       84.32      4.56 o
   6   7   5      102.36       89.70      4.65 o
   7   7   5      128.56      117.75      6.45 o
   8   7   5       15.02       13.88      3.10 o
   9   7   5       73.75       77.79      7.42 o
  10   7   5        9.89       16.08      3.18 o
  11   7   5        9.97       11.99      3.29 o
  12   7   5       34.36       31.75      4.15 o
  13   7   5       18.18       13.96      3.85 o
  14   7   5       16.44       10.85      3.77 o
  15   7   5       12.87        7.65      3.81 o
   1   8   5       69.71       73.71      4.13 o
   2   8   5      121.53      112.22      5.05 o
   3   8   5       51.17       53.20      3.68 o
   4   8   5       55.87       57.61      3.93 o
   5   8   5       46.43       52.61      3.79 o
   6   8   5        9.20       11.56      2.81 o
   7   8   5       36.79       37.90      3.57 o
   8   8   5        4.42        4.50      2.63 o
   9   8   5        7.09       10.91      3.03 o
  10   8   5       10.77        8.25      2.98 o
  11   8   5       14.85       14.35      3.44 o
  12   8   5       30.21       28.03      4.14 o
  13   8   5       55.24       65.51      6.00 o
  14   8   5        4.86        0.97      3.72 o
   0   9   5      138.53      133.81      7.92 o
   1   9   5       15.88       14.67      2.85 o
   2   9   5       52.14       51.80      4.25 o
   3   9   5       25.01       28.20      4.00 o
   4   9   5        7.49        6.26      3.80 o
   5   9   5       80.21       77.70      4.36 o
   6   9   5        9.71        9.84      2.77 o
   7   9   5      106.80      108.93      5.30 o
   8   9   5        1.78       -1.44      2.44 o
   9   9   5       51.04       58.58      4.97 o
  10   9   5        4.09        5.03      3.01 o
  11   9   5       25.29       29.83      5.01 o
  12   9   5        2.96        1.71      3.15 o
  13   9   5        6.38        3.92      3.50 o
  14   9   5        0.60       -0.87      3.73 o
   1  10   5       67.69       59.49      4.02 o
   2  10   5      152.95      148.71      5.78 o
   3  10   5        8.60        6.88      2.61 o
   4  10   5       40.09       44.36      3.64 o
   5  10   5       45.65       43.68      3.61 o
   6  10   5        0.54       -2.34      2.34 o
   7  10   5       51.34       48.81      4.02 o
   8  10   5        0.44       -2.56      2.56 o
   9  10   5       53.86       52.97      4.42 o
  10  10   5       76.93       71.31      9.54 o
  11  10   5       37.68       39.13      4.41 o
  12  10   5        8.80        2.36      3.32 o
  13  10   5       14.45       19.18      4.50 o
   0  11   5       34.13       36.44      7.51 o
   1  11   5       32.01       33.02      3.29 o
   2  11   5       24.06       20.03      3.04 o
   3  11   5       16.93       15.56      2.85 o
   4  11   5      100.14       98.26      4.95 o
   5  11   5        1.57        6.30      2.87 o
   6  11   5       27.10       24.68      3.33 o
   7  11   5        1.87       -2.55      2.55 o
   8  11   5       12.90        9.30      3.23 o
   9  11   5       15.94       14.95      3.38 o
  10  11   5       19.13       11.81      3.45 o
  11  11   5       14.85       14.49      3.59 o
   1  12   5      134.22      132.00      6.28 o
   2  12   5       13.58       12.22      2.95 o
   3  12   5       31.63       35.41      3.51 o
   4  12   5       30.71       32.42      3.47 o
   5  12   5        0.91        1.73      2.71 o
   6  12   5        7.61       14.58      3.19 o
   7  12   5       45.80       46.22      4.36 o
   8  12   5       18.93       21.97      3.58 o
   9  12   5       13.32       11.39      3.47 o
  10  12   5       10.49       10.01      3.30 o
   0  13   5        0.99        5.59      3.72 o
   1  13   5        9.96        7.09      2.74 o
   2  13   5       22.76       27.22      3.29 o
   3  13   5        8.19        6.27      3.26 o
   4  13   5       38.24       37.31      3.73 o
   5  13   5       29.52       33.39      3.54 o
   6  13   5        5.38        2.04      2.78 o
   7  13   5        4.48        0.93      2.88 o
   8  13   5        9.90       13.79      3.36 o
   1  14   5       52.89       61.56      4.11 o
   2  14   5        5.58        4.83      2.75 o
   3  14   5        3.34        0.41      3.58 o
   4  14   5       24.26       21.80      3.21 o
   5  14   5        0.60        0.58      2.69 o
   0   0   6     1698.77     1625.34     61.25 o
   2   0   6      521.29      488.74     12.90 o
   4   0   6      187.23      199.26      7.89 o
   6   0   6       25.45       22.48      3.35 o
   8   0   6      140.66      131.47      6.10 o
  10   0   6      136.53      153.50      7.77 o
  12   0   6       29.42       34.88      5.32 o
  14   0   6        0.19       -3.04      4.67 o
   1   1   6      801.37      755.65     12.93 o
   2   1   6      544.28      518.47      9.67 o
   3   1   6      306.99      311.87      6.61 o
   4   1   6      341.28      320.59      6.87 o
   5   1   6       49.84       55.95      2.91 o
   6   1   6      185.09      171.68      4.72 o
   7   1   6        2.01        3.28      1.93 o
   8   1   6       49.61       60.08      3.13 o
   9   1   6       16.31       14.92      4.64 o
  10   1   6       57.57       64.88      4.72 o
  11   1   6       32.03       32.49      2.95 o
  12   1   6      118.80      115.50      6.76 o
  13   1   6       15.94       16.29      3.34 o
  14   1   6       33.06       37.05      4.90 o
  15   1   6       30.07       36.83      5.05 o
  16   1   6       47.39       55.78      8.78 o
   0   2   6     1121.69     1111.80     25.19 o
   1   2   6       16.15       11.33      2.16 o
   2   2   6      455.92      441.65      8.58 o
   3   2   6      120.78      116.96      3.96 o
   4   2   6      138.35      125.57      4.18 o
   5   2   6      106.61      106.02      3.70 o
   6   2   6       10.50        9.43      2.08 o
   7   2   6      159.55      160.32      4.64 o
   8   2   6      109.94      124.13      6.10 o
   9   2   6        0.51        0.35      1.99 o
  10   2   6      106.65      110.56      4.22 o
  11   2   6       12.07        9.21      2.80 o
  12   2   6        7.67        5.72      2.79 o
  13   2   6        8.71        5.74      3.59 o
  14   2   6        9.14       10.16      4.17 o
  15   2   6       26.80       34.16      5.10 o
  16   2   6       35.88       27.71      5.14 o
   1   3   6      168.40      165.32      4.46 o
   2   3   6      125.77      123.44      3.85 o
   3   3   6       59.79       63.11      2.97 o
   4   3   6      377.08      358.52      7.19 o
   5   3   6       52.68       53.81      2.86 o
   6   3   6      286.94      282.32      6.62 o
   7   3   6       26.41       25.46      2.45 o
   8   3   6       36.68       39.46      2.86 o
   9   3   6       69.50       69.81      5.22 o
  10   3   6       33.50       33.19      3.49 o
  11   3   6        0.45        3.67      3.06 o
  12   3   6       64.20       68.86     10.95 o
  13   3   6        8.35       15.77      4.07 o
  14   3   6       57.88       53.55      7.32 o
  15   3   6       69.04       77.99      7.80 o
   0   4   6      300.58      324.43      9.35 o
   1   4   6      206.39      211.15      5.09 o
   2   4   6       92.63      108.34      3.61 o
   3   4   6       57.22       60.36      4.11 o
   4   4   6       70.83       65.76      3.05 o
   5   4   6       98.42       89.63      3.46 o
   6   4   6      420.36      409.70      8.24 o
   7   4   6       54.45       50.22      4.10 o
   8   4   6      231.27      222.58      8.12 o
   9   4   6        2.00        2.25      2.94 o
  10   4   6       65.51       65.00      5.21 o
  11   4   6       10.53       11.85      3.44 o
  12   4   6       15.39       13.39      3.83 o
  13   4   6       19.93       23.39      4.42 o
  14   4   6        0.15       -2.88      3.55 o
  15   4   6        6.69        4.95      4.00 o
   1   5   6      176.05      181.41      4.60 o
   2   5   6        4.36        8.27      2.00 o
   3   5   6      114.70      119.27      4.40 o
   4   5   6       75.32       79.20      4.90 o
   5   5   6       57.38       55.02      4.29 o
   6   5   6      209.08      186.62      7.19 o
   7   5   6       58.64       59.23      4.46 o
   8   5   6       11.02       10.16      3.11 o
   9   5   6      109.80      112.10      6.02 o
  10   5   6        4.36        0.14      3.05 o
  11   5   6       44.59       43.19      4.65 o
  12   5   6       28.35       35.51      4.53 o
  13   5   6       26.00       24.00      4.48 o
  14   5   6      111.13      132.02      8.56 o
  15   5   6       18.03       23.77      4.80 o
   0   6   6      101.08       98.28     11.80 o
   1   6   6       10.32       12.21      3.10 o
   2   6   6       35.48       30.65      3.55 o
   3   6   6       86.98       81.95      4.92 o
   4   6   6        3.75        4.43      2.76 o
   5   6   6       77.29       79.23      5.10 o
   6   6   6       59.38       56.51      5.18 o
   7   6   6       47.17       47.22      4.16 o
   8   6   6       87.08       83.62      5.68 o
   9   6   6      118.26      110.18      7.10 o
  10   6   6       26.32       22.36      3.85 o
  11   6   6       60.22       65.14      5.24 o
  12   6   6        4.13        6.73      3.52 o
  13   6   6       15.26       10.33      4.42 o
  14   6   6        5.37        0.49      4.11 o
   1   7   6      162.57      169.21     10.47 o
   2   7   6        6.12       11.12      2.96 o
   3   7   6      181.92      183.79      7.73 o
   4   7   6       47.86       40.39      4.62 o
   5   7   6       16.02        8.83      3.02 o
   6   7   6       17.46       12.79      4.70 o
   7   7   6       75.28       71.13      5.24 o
   8   7   6        4.23        2.85      2.93 o
   9   7   6       65.04       58.86      4.74 o
  10   7   6        7.97       12.16      3.66 o
  11   7   6       73.14       82.46      7.78 o
  12   7   6        1.29        2.65      3.38 o
  13   7   6        6.67        2.12      3.58 o
  14   7   6       17.42       26.27      5.35 o
   0   8   6      103.05       89.82      7.14 o
   1   8   6        8.79        3.19      2.75 o
   2   8   6       56.56       51.63      4.08 o
   3   8   6      114.41      116.13      5.52 o
   4   8   6       28.93       24.33      3.49 o
   5   8   6      105.02      102.17      5.63 o
   6   8   6       73.85       71.43      4.74 o
   7   8   6       28.44       30.44      3.79 o
   8   8   6       15.12        8.90      4.53 o
   9   8   6        1.94        0.69      3.02 o
  10   8   6       20.21       15.89      3.81 o
  11   8   6        6.68        0.71      3.31 o
  12   8   6       68.82       76.14      6.98 o
  13   8   6        2.06        2.29      3.64 o
   1   9   6      102.65       99.88      6.34 o
   2   9   6       23.14       19.88      3.33 o
   3   9   6        8.15        4.92      2.85 o
   4   9   6       50.94       55.55      4.20 o
   5   9   6        2.57        0.73      2.74 o
   6   9   6       13.79       15.59      3.74 o
   7   9   6       34.56       39.12      4.10 o
   8   9   6        3.49        2.98      3.07 o
   9   9   6       28.60       25.74      3.92 o
  10   9   6       21.66       19.14      3.95 o
  11   9   6       19.77       21.13      4.21 o
  12   9   6        2.60        3.12      3.66 o
   0  10   6       52.32       40.88      7.12 o
   1  10   6        6.87        7.64      2.91 o
   2  10   6       19.63       19.41      3.31 o
   3  10   6       75.92       69.82      4.98 o
   4  10   6       23.49       16.47      3.81 o
   5  10   6      103.56      104.06      5.56 o
   6  10   6        6.70        6.20      3.03 o
   7  10   6       19.78       22.88      3.63 o
   8  10   6        0.71        0.48      3.02 o
   9  10   6       17.58       13.67      3.60 o
  10  10   6        7.70        8.22      3.46 o
  11  10   6       11.54       14.86      4.44 o
   1  11   6        8.41        5.49      2.95 o
   2  11   6       30.80       30.09      3.73 o
   3  11   6        3.85        3.53      2.93 o
   4  11   6       22.54       22.51      3.49 o
   5  11   6       28.40       27.29      3.71 o
   6  11   6       12.21       12.24      4.08 o
   7  11   6       48.95       48.49      4.53 o
   8  11   6        2.97       -1.11      2.98 o
   9  11   6       17.48       21.96      3.91 o
   0  12   6        1.32       -1.99      4.29 o
   1  12   6       11.20       13.88      3.26 o
   2  12   6       13.06       10.13      3.27 o
   3  12   6        9.04        4.87      2.96 o
   4  12   6        8.52        4.09      3.01 o
   5  12   6       21.81       26.42      4.87 o
   6  12   6        8.74       13.71      3.35 o
   7  12   6        5.94       11.65      4.31 o
   1  13   6        3.26        1.84      3.01 o
   2  13   6       12.14       13.54      3.28 o
   3  13   6       32.33       24.40      4.45 o
   4  13   6       10.25       11.27      3.31 o
   5  13   6        0.57        5.25      3.48 o
   2   0   7      698.14      675.95     17.26 o
   4   0   7      206.86      209.73      7.74 o
   6   0   7       51.23       48.37      4.34 o
   8   0   7       99.76       98.58      5.91 o
  10   0   7       20.62       17.90      5.60 o
  12   0   7       45.14       49.92      8.49 o
   0   1   7      129.16      128.18      6.06 o
   1   1   7       12.28       17.85      2.36 o
   2   1   7       41.97       48.15      2.97 o
   3   1   7       49.96       52.65      3.07 o
   4   1   7       83.54       89.79      3.72 o
   5   1   7       25.60       24.68      2.58 o
   6   1   7      189.30      183.31      5.20 o
   7   1   7       11.13       11.14      2.41 o
   8   1   7      170.21      172.69      5.30 o
   9   1   7        5.13       -0.39      2.20 o
  10   1   7       99.75      102.26      4.41 o
  11   1   7       17.54       18.70      3.42 o
  12   1   7       86.06       80.59      6.23 o
  13   1   7        6.61        8.29      4.50 o
  14   1   7       56.57       65.39      8.60 o
   1   2   7      266.87      255.95      8.00 o
   2   2   7       94.75       95.18      3.78 o
   3   2   7       94.86       87.73      3.66 o
   4   2   7       67.78       82.93      6.55 o
   5   2   7       32.02       30.72      2.74 o
   6   2   7       75.63       76.28      3.61 o
   7   2   7       17.22       21.73      3.22 o
   8   2   7       87.06       93.08      3.99 o
   9   2   7       44.85       43.83      3.66 o
  10   2   7        2.36        1.44      3.34 o
  11   2   7       21.53       21.58      5.04 o
  12   2   7       11.33        5.65      4.34 o
  13   2   7        2.22       -0.47      3.72 o
  14   2   7       39.07       47.69      5.80 o
   0   3   7       39.74       42.47      4.97 o
   1   3   7       53.09       58.16      3.10 o
   2   3   7      146.80      145.65      4.51 o
   3   3   7       75.64       76.93      3.46 o
   4   3   7      126.57      124.96      4.24 o
   5   3   7       41.24       44.46      2.94 o
   6   3   7       51.91       52.79      3.68 o
   7   3   7       24.98       31.38      4.05 o
   8   3   7       80.08       62.71      5.12 o
   9   3   7        8.13        3.56      3.32 o
  10   3   7       17.60       15.68      3.87 o
  11   3   7       32.52       41.13      4.95 o
  12   3   7      105.11      130.52      8.41 o
  13   3   7        1.72       -2.79      3.69 o
  14   3   7       34.82       41.04      6.36 o
   1   4   7        8.45        8.21      3.20 o
   2   4   7      115.47      106.84      5.82 o
   3   4   7       11.87        9.02      3.22 o
   4   4   7      153.23      148.01      6.68 o
   5   4   7        2.10        1.14      2.98 o
   6   4   7      114.76      105.71      5.88 o
   7   4   7       26.07       20.63      3.73 o
   8   4   7       37.34       40.71      4.42 o
   9   4   7       15.86       15.37      3.67 o
  10   4   7        5.18        3.81      4.36 o
  11   4   7       99.38      113.10      7.90 o
  12   4   7       50.52       54.81      5.62 o
  13   4   7       27.54       38.66      9.15 o
   0   5   7      163.32      152.08      9.49 o
   1   5   7        3.12       -0.46      2.91 o
   2   5   7      159.59      142.56      7.99 o
   3   5   7       82.71       76.79      5.10 o
   4   5   7        6.15        2.31      3.75 o
   5   5   7      165.09      152.31      8.02 o
   6   5   7        8.66        4.42      3.07 o
   7   5   7       51.22       57.65      4.79 o
   8   5   7       19.31       12.53      3.57 o
   9   5   7        2.19        0.32      3.50 o
  10   5   7       10.90        9.08      3.73 o
  11   5   7        4.43        7.64      3.95 o
  12   5   7        8.76       10.56      4.25 o
  13   5   7        2.03        0.31      3.63 o
   1   6   7      210.34      223.52      8.27 o
   2   6   7      113.67       92.89      5.83 o
   3   6   7       20.63       23.29      3.70 o
   4   6   7       87.29       99.92      5.72 o
   5   6   7        3.80        5.48      3.15 o
   6   6   7       31.52       38.25      5.49 o
   7   6   7        7.85        8.26      3.36 o
   8   6   7        7.56        5.23      3.31 o
   9   6   7       52.57       59.05      5.07 o
  10   6   7       30.10       36.81      4.76 o
  11   6   7       49.35       58.02      5.53 o
  12   6   7       36.07       40.96      5.22 o
   0   7   7      173.73      135.51     10.44 o
   1   7   7       41.05       46.13      4.39 o
   2   7   7       30.32       28.14      3.90 o
   3   7   7       64.65       70.98      4.97 o
   4   7   7       26.45       27.79      3.77 o
   5   7   7       98.97      103.29      5.89 o
   6   7   7       35.68       31.06      4.16 o
   7   7   7       32.87       37.25      4.35 o
   8   7   7       52.42       51.55      6.84 o
   9   7   7        1.89        6.01      3.54 o
  10   7   7        9.65       14.16      3.98 o
  11   7   7        5.94        2.30      3.70 o
   1   8   7      127.07      133.02      7.83 o
   2   8   7       19.19       19.11      3.67 o
   3   8   7       66.36       71.13      5.83 o
   4   8   7        6.02        5.27      3.20 o
   5   8   7       10.30        8.15      3.35 o
   6   8   7        2.06        0.69      3.22 o
   7   8   7       51.46       61.41      5.18 o
   8   8   7       13.70       13.27      3.93 o
   9   8   7       47.17       41.90      4.79 o
  10   8   7       36.27       36.72      4.89 o
  11   8   7        5.21        2.15      7.80 o
   0   9   7       18.72       14.44      5.05 o
   1   9   7        7.71        8.15      3.20 o
   2   9   7       10.77       15.08      3.54 o
   3   9   7       13.10       11.69      3.51 o
   4   9   7       27.04       28.03      4.04 o
   5   9   7       27.62       23.65      3.89 o
   6   9   7       17.90       20.02      3.90 o
   7   9   7       46.72       59.03      5.08 o
   8   9   7       30.70       31.40      4.87 o
   9   9   7       57.05       57.22      5.24 o
   1  10   7       48.90       46.83      4.58 o
   2  10   7        6.66        9.56      3.46 o
   3  10   7       52.96       56.44      7.49 o
   4  10   7       17.96       19.67      3.78 o
   5  10   7        1.81        2.46      3.15 o
   6  10   7       10.07       14.06      3.56 o
   7  10   7       22.77       26.66      4.96 o
   8  10   7        3.93        3.28      3.96 o
   0  11   7       70.52       89.22     11.90 o
   1  11   7       26.73       31.33      5.04 o
   2  11   7       16.94       13.10      3.72 o
   3  11   7       38.64       48.98      4.90 o
   4  11   7       16.90       19.16      3.84 o
   5  11   7       10.86       13.41      3.55 o
   6  11   7       13.82       16.92      3.76 o
   1  12   7        5.12        6.62      3.41 o
   2  12   7        5.99        6.93      3.44 o
   0   0   8      216.78      228.80     17.36 o
   2   0   8      137.93      128.84     12.08 o
   4   0   8       50.27       47.11      4.63 o
   6   0   8       21.08       25.93      4.96 o
   8   0   8        1.05       -1.19      3.75 o
  10   0   8       95.74       88.93      8.97 o
   1   1   8       51.18       50.69      3.27 o
   2   1   8       62.02       64.41      3.54 o
   3   1   8       54.84       58.35      4.11 o
   4   1   8      162.38      158.74      5.66 o
   5   1   8       66.35       72.68      3.84 o
   6   1   8      221.98      239.15      6.46 o
   7   1   8       30.33       31.77      3.56 o
   8   1   8        1.05       -2.67      2.67 o
   9   1   8        3.01       -1.94      4.17 o
  10   1   8        4.99        2.89      3.71 o
  11   1   8        7.03        6.58      5.75 o
  12   1   8        4.10        3.12      7.61 o
   0   2   8      201.47      218.44      8.29 o
   1   2   8       14.33       14.91      2.56 o
   2   2   8      135.13      133.59      4.70 o
   3   2   8       17.91       17.07      2.77 o
   4   2   8       20.74       22.01      3.15 o
   5   2   8       13.53        9.52      3.58 o
   6   2   8       12.54       15.87      4.98 o
   7   2   8        6.44        6.89      5.81 o
   8   2   8        3.45        6.64      3.69 o
   9   2   8        3.29        3.51      6.19 o
  10   2   8       71.11       72.71      6.98 o
  11   2   8       10.11        9.68      4.28 o
   1   3   8      154.38      165.73      7.34 o
   2   3   8       57.18       67.91      5.17 o
   3   3   8       44.45       49.73      4.88 o
   4   3   8      164.98      170.09     11.06 o
   5   3   8       12.53       18.11      3.85 o
   6   3   8       66.38       66.52      5.44 o
   7   3   8       27.85       28.56      4.51 o
   8   3   8       56.12       58.17      5.35 o
   9   3   8       18.56       16.83      5.53 o
  10   3   8       86.47       93.50      7.09 o
  11   3   8        1.63       -2.57      3.79 o
   0   4   8       44.09       52.35      7.31 o
   1   4   8        7.60        3.44      3.24 o
   2   4   8       20.98       29.18      4.19 o
   3   4   8       48.61       57.53      5.09 o
   4   4   8       24.32       29.81      4.33 o
   5   4   8       20.19       20.53      4.02 o
   6   4   8       40.89       38.21      4.68 o
   7   4   8       11.18       13.39      4.81 o
   8   4   8       67.92       54.50      6.84 o
   9   4   8       21.68       30.01      4.96 o
  10   4   8       89.03       74.32      6.21 o
  11   4   8        6.18        9.38      4.81 o
   1   5   8       90.68      107.47      7.21 o
   2   5   8       92.64       79.02      5.66 o
   3   5   8       52.68       54.72      5.10 o
   4   5   8       64.91       72.68      5.53 o
   5   5   8       14.05       12.30      3.76 o
   6   5   8        8.95       12.22      3.89 o
   7   5   8       58.01       64.76      9.23 o
   8   5   8        1.73       -3.29      3.29 o
   9   5   8        1.03        0.59      4.03 o
  10   5   8       22.58       24.25      4.70 o
   0   6   8       29.81       27.03      5.89 o
   1   6   8        1.39        1.93      3.17 o
   2   6   8       10.95        7.54      3.64 o
   3   6   8       24.85       26.56      4.62 o
   4   6   8       32.21       32.27      4.52 o
   5   6   8       50.76       55.62      5.09 o
   6   6   8        2.16        3.10      3.51 o
   7   6   8       49.87       52.98      5.22 o
   8   6   8       21.90       23.62      4.70 o
   9   6   8       35.91       44.80      5.38 o
   1   7   8        9.37       16.86      3.97 o
   2   7   8       37.80       35.89      4.58 o
   3   7   8        4.46        9.83      5.15 o
   4   7   8       20.47       20.51      4.21 o
   5   7   8       19.18       16.43      4.12 o
   6   7   8        2.35        0.63      3.48 o
   7   7   8       41.96       45.88      5.00 o
   8   7   8        6.52       17.93      4.19 o
   0   8   8        3.55        0.46      4.72 o
   1   8   8       15.77       22.95      4.12 o
   2   8   8       32.21       39.91      5.93 o
   3   8   8       65.04       77.08      7.21 o
   4   8   8       32.55       35.05      4.60 o
   5   8   8       37.88       44.24      5.07 o
   6   8   8        5.17        3.27      4.26 o
   7   8   8       12.97       11.33      3.86 o
   1   9   8       36.27       32.14      5.25 o
   2   9   8        8.04        7.32      3.91 o
   3   9   8       15.20       10.17      3.84 o
   4   9   8       22.55       21.71      4.29 o
   5   9   8        7.55       13.07      3.79 o
   0  10   8       51.45       60.97      7.37 o
   1  10   8        1.38        3.00      3.39 o
   2  10   8       17.57       26.45      4.39 o
   2   0   9      110.41      123.03      6.92 o
   4   0   9      106.38      107.28      7.29 o
   0   1   9      143.41      152.59     11.19 o
   1   1   9        2.20        2.79      3.82 o
   2   1   9      130.64      148.68      7.60 o
   3   1   9       22.04       19.68      4.39 o
   4   1   9       12.92       10.94      4.03 o
   5   1   9       11.64        8.88      4.01 o
   6   1   9       55.77       58.81      5.61 o
   7   1   9        5.80        3.68      4.50 o
   8   1   9       36.28       34.56      7.25 o
   1   2   9       62.86       76.80      5.87 o
   2   2   9       18.64       15.55      4.16 o
   3   2   9        0.65       -3.39      3.39 o
   4   2   9       25.34       29.25      4.64 o
   5   2   9       33.51       32.30      5.69 o
   6   2   9       56.35       60.76      5.84 o
   7   2   9       23.00       11.16      4.22 o
   8   2   9       59.61       74.53      6.34 o
   0   3   9       63.31       75.53      8.28 o
   1   3   9        4.24        1.35      3.64 o
   2   3   9       50.89       62.09      5.64 o
   3   3   9       47.01       49.86      5.30 o
   4   3   9        1.18        2.86      4.59 o
   5   3   9       38.53       44.45      5.28 o
   6   3   9       30.54       34.20      4.99 o
   7   3   9       20.67       17.92      4.51 o
   8   3   9       26.12       23.57      5.65 o
   1   4   9       49.14       51.65      5.39 o
   2   4   9       15.16       17.69      4.39 o
   3   4   9       11.07       16.74      4.23 o
   4   4   9        0.39        1.65      3.74 o
   5   4   9        5.24        2.33      3.80 o
   6   4   9       21.38       18.15      4.62 o
   7   4   9       15.23       28.18      4.89 o
   0   5   9       54.27       65.21      8.00 o
   1   5   9        1.79       -0.97      4.87 o
   2   5   9       31.07       23.41      4.58 o
   3   5   9       30.28       35.38      5.00 o
   4   5   9        7.21        8.16      3.89 o
   5   5   9       38.45       40.96      5.29 o
   6   5   9       24.60       22.66      4.65 o
   1   6   9       34.86       31.77      5.13 o
   2   6   9        0.34        4.02      3.65 o
   3   6   9        7.93        1.70      3.79 o
   4   6   9        0.74       -2.88      3.74 o
   5   6   9        5.88        4.65      3.96 o
   0   7   9        4.54        3.07      5.24 o
   1   7   9        6.66        7.22      3.95 o
   2   7   9       12.28       12.00      4.21 o
 
